# Supplementary material for: Imaging visuospatial memory in temporal lobe epilepsy—Results of an fMRI study
Source: PLoS One. 2022 Feb 22;17(2):e0264349. doi: 10.1371/journal.pone.0264349 (PMC8863287; doi:10.1371/journal.pone.0264349)
Supplement: S1 Text — (TXT) [file pone.0264349.s002.txt]

Left Parahippocampal Gyrus
Targets                                   beta   F(2,21)       p-unc       p-FDR
atlas.aPaHC r (Parahippocampal *ght)      0.71     48.36    0.000000    0.000002
atlas.Hippocampus l                       0.43     39.90    0.000000    0.000005
atlas.pPaHC r (Parahippocampal *ght)      0.52     33.92    0.000000    0.000011
atlas.pTFusC l (Temporal Fusifo*eft)      0.51     30.49    0.000001    0.000020
atlas.Cereb45 l (Cerebelum 4 5 Left)      0.41     24.73    0.000003    0.000079
atlas.Cereb45 r (Cerebelum 4 5 *ght)      0.31     22.30    0.000006    0.000138
atlas.aTFusC l (Temporal Fusifo*eft)      0.46     21.42    0.000009    0.000158
atlas.pTFusC r (Temporal Fusifo*ght)      0.40     16.82    0.000044    0.000709
atlas.TOFusC l (Temporal Occipi*eft)      0.30     14.28    0.000122    0.001756
atlas.LG r (Lingual Gyrus Right)          0.25     13.77    0.000151    0.001967
atlas.LG l (Lingual Gyrus Left)           0.28     11.31    0.000465    0.005491
atlas.TP l (Temporal Pole Left)           0.33      9.53    0.001132    0.011947
atlas.Precuneous (Precuneous Cortex)      0.21      9.43    0.001195    0.011947
atlas.Amygdala l                          0.23      8.93    0.001557    0.014461
atlas.Thalamus r                          0.17      8.48    0.001996    0.017297
atlas.TOFusC r (Temporal Occipi*ght)      0.23      7.98    0.002643    0.021474
atlas.Cereb6 l (Cerebelum 6 Left)         0.21      7.51    0.003469    0.024532
atlas.Hippocampus r                       0.30      7.43    0.003620    0.024532
atlas.Brain-Stem                          0.28      7.42    0.003656    0.024532
atlas.aTFusC r (Temporal Fusifo*ght)      0.22      7.36    0.003774    0.024532
atlas.aITG l (Inferior Temporal*eft)      0.21      7.11    0.004394    0.027202
atlas.IFG oper l (Inferior Fron*eft)      0.19      6.80    0.005292    0.031270
atlas.ICC r (Intracalcarine Cor*ght)      0.17      6.58    0.006028    0.034069
atlas.AG r (Angular Gyrus Right)          0.19      6.41    0.006695    0.036266
atlas.Cereb9 r (Cerebelum 9 Right)        0.17      6.26    0.007393    0.038445
atlas.PC (Cingulate Gyrus, post*ion)      0.17      6.05    0.008442    0.042209
atlas.SCC l (Supracalcarine Cor*eft)      0.15      5.70    0.010520    0.049852
atlas.iLOC r (Lateral Occipital*ght)      0.22      5.67    0.010737    0.049852
atlas.Ver45 (Vermis 4 5)                  0.21      5.49    0.012048    0.053157
atlas.TP r (Temporal Pole Right)          0.14      5.47    0.012267    0.053157
atlas.OP r (Occipital Pole Right)         0.20      4.97    0.017098    0.071702
atlas.Cereb6 r (Cerebelum 6 Right)        0.19      4.77    0.019621    0.078016
atlas.OFusG r (Occipital Fusifo*ght)      0.17      4.75    0.019804    0.078016
atlas.Caudate r                           0.13      4.66    0.021164    0.080446
atlas.Ver3 (Vermis 3)                     0.18      4.63    0.021659    0.080446
atlas.Accumbens r                         0.11      4.34    0.026357    0.091685
atlas.Caudate l                           0.19      4.34    0.026482    0.091685
atlas.Cereb9 l (Cerebelum 9 Left)         0.16      4.27    0.027731    0.091685
atlas.OP l (Occipital Pole Left)          0.19      4.27    0.027737    0.091685
atlas.aITG r (Inferior Temporal*ght)      0.11      4.22    0.028836    0.091685
atlas.toITG l (Inferior Tempora*eft)      0.12      4.21    0.028916    0.091685
atlas.pSTG l (Superior Temporal*eft)      0.16      4.16    0.030036    0.092967
atlas.Cereb3 l (Cerebelum 3 Left)         0.13      4.08    0.031872    0.096356
atlas.pSMG r (Supramarginal Gyr*ght)      0.17      3.68    0.042554    0.125729
atlas.AG l (Angular Gyrus Left)           0.14      3.43    0.051313    0.148238
atlas.IC l (Insular Cortex Left)          0.13      3.30    0.056519    0.159728
atlas.IFG oper r (Inferior Fron*ght)      0.18      3.23    0.059792    0.165382
atlas.toMTG r (Middle Temporal *ght)      0.15      3.16    0.063331    0.171521
atlas.IC r (Insular Cortex Right)         0.14      3.03    0.069925    0.185514
atlas.AC (Cingulate Gyrus, ante*ion)      0.17      2.98    0.072473    0.188430
atlas.Cereb1 r (Cerebelum Crus1*ght)      0.14      2.88    0.078373    0.199378
atlas.FP r (Frontal Pole Right)           0.14      2.85    0.080069    0.199378
atlas.PaCiG r (Paracingulate Gy*ght)      0.13      2.84    0.081285    0.199378
atlas.Accumbens l                         0.12      2.74    0.087452    0.210532
atlas.Ver9 (Vermis 9)                     0.11      2.67    0.092537    0.218723
atlas.Ver8 (Vermis 8)                     0.12      2.64    0.094602    0.219611
atlas.Thalamus l                          0.14      2.59    0.098424    0.224476
atlas.pMTG r (Middle Temporal G*ght)      0.12      2.36    0.119388    0.267595
atlas.pSMG l (Supramarginal Gyr*eft)      0.15      2.32    0.122726    0.270412
atlas.SCC r (Supracalcarine Cor*ght)      0.10      2.26    0.129047    0.276318
atlas.Ver6 (Vermis 6)                     0.14      2.25    0.129782    0.276318
atlas.aMTG r (Middle Temporal G*ght)      0.09      2.24    0.131782    0.276318
atlas.Putamen l                           0.12      2.19    0.137279    0.283275
atlas.PO r (Parietal Operculum *ght)      0.11      2.14    0.143057    0.290585
atlas.toITG r (Inferior Tempora*ght)      0.08      2.00    0.160964    0.319145
atlas.ICC l (Intracalcarine Cor*eft)      0.11      1.96    0.165386    0.319145
atlas.Putamen r                           0.10      1.96    0.165565    0.319145
atlas.Pallidum r                          0.10      1.95    0.166937    0.319145
atlas.PostCG l (Postcentral Gyr*eft)      0.13      1.93    0.169421    0.319198
atlas.aMTG l (Middle Temporal G*eft)      0.13      1.91    0.173230    0.320022
atlas.pITG r (Inferior Temporal*ght)      0.10      1.90    0.174781    0.320022
atlas.Cereb8 r (Cerebelum 8 Right)        0.10      1.85    0.181390    0.327509
atlas.SubCalC (Subcallosal Cortex)        0.09      1.83    0.184944    0.329352
atlas.FP l (Frontal Pole Left)            0.16      1.75    0.198266    0.348305
atlas.PP l (Planum Polare Left)           0.09      1.71    0.205423    0.356066
atlas.FO l (Frontal Operculum C*eft)      0.11      1.61    0.224342    0.383743
atlas.FO r (Frontal Operculum C*ght)      0.09      1.59    0.227985    0.384910
atlas.Cuneal r (Cuneal Cortex Right)      0.11      1.56    0.234157    0.388943
atlas.PreCG l (Precentral Gyrus*eft)      0.12      1.55    0.236358    0.388943
atlas.sLOC l (Lateral Occipital*eft)      0.13      1.50    0.246997    0.401370
atlas.HG l (Heschl's Gyrus Left)          0.07      1.46    0.255604    0.410228
atlas.PostCG r (Postcentral Gyr*ght)      0.10      1.43    0.262233    0.415736
atlas.Ver10 (Vermis 10)                   0.06      1.38    0.273727    0.428729
atlas.aSMG r (Supramarginal Gyr*ght)      0.10      1.28    0.298816    0.462453
atlas.iLOC l (Lateral Occipital*eft)      0.10      1.25    0.306278    0.468425
atlas.IFG tri r (Inferior Front*ght)      0.10      1.23    0.313285    0.473571
atlas.aSMG l (Supramarginal Gyr*eft)      0.10      1.21    0.317103    0.473832
atlas.pITG l (Inferior Temporal*eft)      0.12      1.20    0.321388    0.474778
atlas.Ver7 (Vermis 7)                     0.09      1.19    0.325320    0.475186
atlas.pSTG r (Superior Temporal*ght)      0.10      1.17    0.329617    0.476114
atlas.PaCiG l (Paracingulate Gy*eft)      0.07      1.12    0.343657    0.490939
atlas.Cuneal l (Cuneal Cortex Left)       0.09      1.09    0.355208    0.501924
atlas.Amygdala r                          0.10      0.96    0.399252    0.558095
atlas.PreCG r (Precentral Gyrus*ght)      0.09      0.92    0.415046    0.573999
atlas.OFusG l (Occipital Fusifo*eft)      0.09      0.89    0.424917    0.581465
atlas.Cereb3 r (Cerebelum 3 Right)        0.10      0.86    0.436431    0.589279
atlas.Cereb8 l (Cerebelum 8 Left)         0.08      0.85    0.439693    0.589279
atlas.HG r (Heschl's Gyrus Right)         0.08      0.82    0.453673    0.601811
atlas.PP r (Planum Polare Right)          0.05      0.80    0.460574    0.604794
atlas.PO l (Parietal Operculum *eft)      0.05      0.75    0.485585    0.627646
atlas.Cereb2 l (Cerebelum Crus2*eft)      0.06      0.74    0.487633    0.627646
atlas.SMA L(Juxtapositional Lob*eft)      0.07      0.72    0.500489    0.637381
atlas.Cereb1 l (Cerebelum Crus1*eft)      0.07      0.71    0.505002    0.637381
atlas.IFG tri l (Inferior Front*eft)      0.06      0.67    0.520878    0.651098
atlas.pMTG l (Middle Temporal G*eft)      0.07      0.65    0.531571    0.653920
atlas.CO l (Central Opercular C*eft)      0.04      0.64    0.534803    0.653920
atlas.aSTG l (Superior Temporal*eft)      0.07      0.63    0.540820    0.653920
atlas.Cereb2 r (Cerebelum Crus2*ght)      0.06      0.63    0.543257    0.653920
atlas.Ver12 (Vermis 1 2)                  0.06      0.62    0.548708    0.654423
atlas.SPL r (Superior Parietal *ght)      0.06      0.60    0.555409    0.656393
atlas.Cereb7 l (Cerebelum 7b Left)        0.06      0.59    0.560850    0.656852
atlas.MedFC (Frontal Medial Cortex)       0.06      0.58    0.568993    0.660439
atlas.SMA r (Juxtapositional Lo*ght)      0.06      0.54    0.588903    0.677500
atlas.Cereb7 r (Cerebelum 7b Right)       0.07      0.46    0.637507    0.726982
atlas.SFG l (Superior Frontal G*eft)      0.08      0.45    0.643911    0.727899
atlas.SFG r (Superior Frontal G*ght)      0.05      0.42    0.665585    0.745914
atlas.Cereb10 l (Cerebelum 10 Left)       0.05      0.38    0.690522    0.767247
atlas.toMTG l (Middle Temporal *eft)      0.06      0.31    0.735654    0.810467
atlas.sLOC r (Lateral Occipital*ght)      0.05      0.30    0.747535    0.816635
atlas.PT r (Planum Temporale Right)       0.04      0.28    0.758967    0.822215
atlas.aSTG r (Superior Temporal*ght)      0.04      0.24    0.791182    0.843843
atlas.MidFG r (Middle Frontal G*ght)      0.04      0.24    0.791915    0.843843
atlas.PT l (Planum Temporale Left)        0.03      0.18    0.836219    0.883808
atlas.FOrb l (Frontal Orbital C*eft)      0.03      0.10    0.908900    0.952192
atlas.FOrb r (Frontal Orbital C*ght)      0.03      0.08    0.921044    0.952192
atlas.Cereb10 r (Cerebelum 10 Right)      0.02      0.08    0.922894    0.952192
atlas.MidFG l (Middle Frontal G*eft)      0.02      0.06    0.946310    0.968664
atlas.Pallidum l                          0.01      0.03    0.967169    0.980140
atlas.CO r (Central Opercular C*ght)      0.01      0.02    0.977432    0.980140
atlas.SPL l (Superior Parietal *eft)      0.01      0.02    0.980140    0.980140
atlas.aPaHC l (Parahippocampal *eft)       NaN       NaN         NaN         NaN
atlas.pPaHC l (Parahippocampal *eft)       NaN       NaN         NaN         NaN

Right Parahippocampal Gyrus
Targets                                   beta   F(2,21)       p-unc       p-FDR
atlas.aPaHC l (Parahippocampal *eft)      0.71     49.83    0.000000    0.000001
atlas.pPaHC l (Parahippocampal *eft)      0.52     38.27    0.000000    0.000006
atlas.pTFusC r (Temporal Fusifo*ght)      0.52     32.30    0.000000    0.000017
atlas.Hippocampus r                       0.41     28.57    0.000001    0.000033
atlas.LG r (Lingual Gyrus Right)          0.33     25.21    0.000003    0.000068
atlas.TOFusC r (Temporal Occipi*ght)      0.33     23.81    0.000004    0.000086
atlas.Cereb6 r (Cerebelum 6 Right)        0.26     22.24    0.000007    0.000121
atlas.Cereb45 l (Cerebelum 4 5 Left)      0.37     19.59    0.000016    0.000257
atlas.Cereb45 r (Cerebelum 4 5 *ght)      0.37     18.74    0.000021    0.000308
atlas.Ver45 (Vermis 4 5)                  0.30     17.97    0.000028    0.000368
atlas.Hippocampus l                       0.36     15.01    0.000090    0.001059
atlas.AG r (Angular Gyrus Right)          0.23     13.84    0.000147    0.001588
atlas.IFG oper l (Inferior Fron*eft)      0.30     12.95    0.000216    0.002165
atlas.AG l (Angular Gyrus Left)           0.22     12.38    0.000280    0.002604
atlas.pTFusC l (Temporal Fusifo*eft)      0.34     12.09    0.000320    0.002720
atlas.TP r (Temporal Pole Right)          0.29     11.91    0.000349    0.002720
atlas.Precuneous (Precuneous Cortex)      0.26     11.87    0.000356    0.002720
atlas.pSMG l (Supramarginal Gyr*eft)      0.21     11.64    0.000396    0.002863
atlas.pSTG l (Superior Temporal*eft)      0.24     11.05    0.000525    0.003594
atlas.aMTG r (Middle Temporal G*ght)      0.19     10.68    0.000632    0.003916
atlas.LG l (Lingual Gyrus Left)           0.23     10.67    0.000636    0.003916
atlas.aTFusC r (Temporal Fusifo*ght)      0.34     10.58    0.000663    0.003916
atlas.toITG l (Inferior Tempora*eft)      0.17      9.32    0.001269    0.007170
atlas.IFG oper r (Inferior Fron*ght)      0.22      8.81    0.001669    0.009041
atlas.pSMG r (Supramarginal Gyr*ght)      0.19      8.34    0.002155    0.011208
atlas.Cereb6 l (Cerebelum 6 Left)         0.21      7.68    0.003136    0.015678
atlas.aTFusC l (Temporal Fusifo*eft)      0.28      7.20    0.004159    0.020025
atlas.pITG r (Inferior Temporal*ght)      0.20      6.97    0.004762    0.022108
atlas.pMTG l (Middle Temporal G*eft)      0.23      6.60    0.005977    0.026795
atlas.Brain-Stem                          0.24      6.37    0.006863    0.028845
atlas.SCC l (Supracalcarine Cor*eft)      0.13      6.37    0.006878    0.028845
atlas.pMTG r (Middle Temporal G*ght)      0.13      6.19    0.007691    0.031246
atlas.Ver7 (Vermis 7)                     0.15      5.74    0.010249    0.040376
atlas.Ver6 (Vermis 6)                     0.15      5.69    0.010637    0.040669
atlas.Cereb1 r (Cerebelum Crus1*ght)      0.16      5.49    0.012087    0.044895
atlas.Caudate l                           0.16      5.31    0.013648    0.049286
atlas.Amygdala l                          0.19      4.90    0.017906    0.061818
atlas.Ver8 (Vermis 8)                     0.13      4.89    0.018070    0.061818
atlas.TOFusC l (Temporal Occipi*eft)      0.19      4.83    0.018839    0.062798
atlas.toMTG l (Middle Temporal *eft)      0.18      4.67    0.021049    0.067677
atlas.ICC r (Intracalcarine Cor*ght)      0.13      4.65    0.021344    0.067677
atlas.aITG r (Inferior Temporal*ght)      0.18      4.58    0.022317    0.068881
atlas.OFusG l (Occipital Fusifo*eft)      0.12      4.55    0.022784    0.068881
atlas.aSMG r (Supramarginal Gyr*ght)      0.15      4.43    0.024851    0.073423
atlas.Cereb9 r (Cerebelum 9 Right)        0.16      4.21    0.028988    0.083743
atlas.Amygdala r                          0.21      4.04    0.032870    0.092893
atlas.OFusG r (Occipital Fusifo*ght)      0.12      3.93    0.035493    0.098173
atlas.PC (Cingulate Gyrus, post*ion)      0.15      3.51    0.048559    0.131514
atlas.PaCiG r (Paracingulate Gy*ght)      0.13      3.43    0.051452    0.136505
atlas.ICC l (Intracalcarine Cor*eft)      0.11      3.34    0.054890    0.142714
atlas.Thalamus l                          0.14      3.25    0.058703    0.147345
atlas.Caudate r                           0.14      3.25    0.058938    0.147345
atlas.Ver12 (Vermis 1 2)                  0.16      3.16    0.063065    0.154687
atlas.FP r (Frontal Pole Right)           0.14      3.11    0.065741    0.158266
atlas.aSMG l (Supramarginal Gyr*eft)      0.10      3.04    0.069402    0.162400
atlas.MidFG r (Middle Frontal G*ght)      0.13      3.03    0.069957    0.162400
atlas.Cereb8 r (Cerebelum 8 Right)        0.11      2.87    0.079176    0.180577
atlas.Cereb1 l (Cerebelum Crus1*eft)      0.12      2.76    0.085926    0.192519
atlas.SubCalC (Subcallosal Cortex)        0.11      2.74    0.087374    0.192519
atlas.SCC r (Supracalcarine Cor*ght)      0.12      2.70    0.090590    0.194941
atlas.PostCG l (Postcentral Gyr*eft)      0.13      2.69    0.091472    0.194941
atlas.iLOC l (Lateral Occipital*eft)      0.16      2.65    0.094026    0.197151
atlas.Cereb9 l (Cerebelum 9 Left)         0.11      2.51    0.105570    0.217843
atlas.PO l (Parietal Operculum *eft)      0.10      2.38    0.116901    0.237456
atlas.TP l (Temporal Pole Left)           0.17      2.35    0.119686    0.239373
atlas.Ver10 (Vermis 10)                   0.12      2.13    0.143852    0.282441
atlas.pSTG r (Superior Temporal*ght)      0.11      2.12    0.145566    0.282441
atlas.aITG l (Inferior Temporal*eft)      0.10      2.08    0.149569    0.283870
atlas.OP l (Occipital Pole Left)          0.15      2.07    0.150670    0.283870
atlas.Cereb2 l (Cerebelum Crus2*eft)      0.13      2.02    0.157296    0.292121
atlas.PT r (Planum Temporale Right)       0.09      1.97    0.164602    0.301384
atlas.PaCiG l (Paracingulate Gy*eft)      0.10      1.87    0.179507    0.324110
atlas.Thalamus r                          0.09      1.82    0.187109    0.333209
atlas.Putamen r                           0.11      1.79    0.192181    0.337614
atlas.aSTG l (Superior Temporal*eft)      0.10      1.75    0.198657    0.344338
atlas.Cereb3 l (Cerebelum 3 Left)         0.07      1.64    0.217749    0.372465
atlas.FO l (Frontal Operculum C*eft)      0.10      1.60    0.224872    0.379654
atlas.CO l (Central Opercular C*eft)      0.06      1.58    0.229863    0.380722
atlas.OP r (Occipital Pole Right)         0.11      1.57    0.231362    0.380722
atlas.PT l (Planum Temporale Left)        0.10      1.54    0.238653    0.387811
atlas.IFG tri r (Inferior Front*ght)      0.11      1.48    0.250944    0.402750
atlas.FO r (Frontal Operculum C*ght)      0.08      1.40    0.268999    0.426462
atlas.sLOC l (Lateral Occipital*eft)      0.12      1.36    0.278453    0.432166
atlas.Accumbens l                         0.08      1.36    0.279246    0.432166
atlas.PO r (Parietal Operculum *ght)      0.09      1.32    0.288985    0.441324
atlas.toMTG r (Middle Temporal *ght)      0.10      1.30    0.293145    0.441324
atlas.IFG tri l (Inferior Front*eft)      0.13      1.29    0.295348    0.441324
atlas.Ver9 (Vermis 9)                     0.09      1.19    0.324226    0.478970
atlas.toITG r (Inferior Tempora*ght)      0.09      1.12    0.345782    0.502091
atlas.Ver3 (Vermis 3)                     0.09      1.11    0.347601    0.502091
atlas.Accumbens r                         0.09      1.00    0.383587    0.544968
atlas.FP l (Frontal Pole Left)            0.10      1.00    0.385670    0.544968
atlas.HG l (Heschl's Gyrus Left)          0.09      0.96    0.397898    0.553346
atlas.Pallidum r                          0.06      0.96    0.400112    0.553346
atlas.pITG l (Inferior Temporal*eft)      0.06      0.86    0.438683    0.597869
atlas.MidFG l (Middle Frontal G*eft)      0.06      0.85    0.441504    0.597869
atlas.Cereb3 r (Cerebelum 3 Right)        0.08      0.84    0.447504    0.599747
atlas.IC r (Insular Cortex Right)         0.05      0.82    0.452964    0.600871
atlas.Cereb2 r (Cerebelum Crus2*ght)      0.05      0.80    0.461120    0.605511
atlas.Cereb8 l (Cerebelum 8 Left)         0.10      0.77    0.477743    0.614456
atlas.iLOC r (Lateral Occipital*ght)      0.08      0.76    0.482312    0.614456
atlas.PreCG l (Precentral Gyrus*eft)      0.09      0.75    0.484203    0.614456
atlas.HG r (Heschl's Gyrus Right)         0.06      0.75    0.486838    0.614456
atlas.SMA L(Juxtapositional Lob*eft)      0.06      0.68    0.515892    0.644864
atlas.IC l (Insular Cortex Left)          0.06      0.58    0.566507    0.701390
atlas.Cuneal r (Cuneal Cortex Right)      0.07      0.57    0.575682    0.706025
atlas.Cereb7 r (Cerebelum 7b Right)       0.06      0.55    0.583220    0.708585
atlas.Cereb7 l (Cerebelum 7b Left)        0.05      0.44    0.646850    0.772724
atlas.sLOC r (Lateral Occipital*ght)      0.07      0.44    0.647900    0.772724
atlas.FOrb l (Frontal Orbital C*eft)      0.05      0.41    0.671312    0.793368
atlas.PP l (Planum Polare Left)           0.06      0.39    0.680349    0.796805
atlas.SFG l (Superior Frontal G*eft)      0.05      0.35    0.708133    0.821941
atlas.MedFC (Frontal Medial Cortex)       0.04      0.32    0.728952    0.838618
atlas.aMTG l (Middle Temporal G*eft)      0.06      0.30    0.743444    0.846039
atlas.FOrb r (Frontal Orbital C*ght)      0.05      0.29    0.748419    0.846039
atlas.AC (Cingulate Gyrus, ante*ion)      0.03      0.28    0.761163    0.851667
atlas.SPL r (Superior Parietal *ght)      0.04      0.27    0.768479    0.851667
atlas.Putamen l                           0.04      0.26    0.773052    0.851667
atlas.SFG r (Superior Frontal G*ght)      0.04      0.21    0.813623    0.888832
atlas.Cuneal l (Cuneal Cortex Left)       0.03      0.18    0.836879    0.904722
atlas.Pallidum l                          0.04      0.17    0.844698    0.904722
atlas.PP r (Planum Polare Right)          0.03      0.16    0.849047    0.904722
atlas.CO r (Central Opercular C*ght)      0.03      0.13    0.874508    0.924277
atlas.Cereb10 r (Cerebelum 10 Right)      0.02      0.12    0.884963    0.924584
atlas.Cereb10 l (Cerebelum 10 Left)       0.02      0.11    0.892928    0.924584
atlas.SPL l (Superior Parietal *eft)      0.03      0.11    0.896135    0.924584
atlas.PostCG r (Postcentral Gyr*ght)      0.03      0.10    0.904268    0.925628
atlas.SMA r (Juxtapositional Lo*ght)      0.01      0.01    0.988905    0.997762
atlas.PreCG r (Precentral Gyrus*ght)      0.01      0.01    0.993340    0.997762
atlas.aSTG r (Superior Temporal*ght)      0.00      0.00    0.997762    0.997762
atlas.aPaHC r (Parahippocampal *ght)       NaN       NaN         NaN         NaN
atlas.pPaHC r (Parahippocampal *ght)       NaN       NaN         NaN         NaN

Left Hippocampus
Targets                                   beta     T(22)       p-unc       p-FDR
atlas.pPaHC l (Parahippocampal *eft)      0.40      7.80    0.000000    0.000012
atlas.Hippocampus r                       0.50      7.34    0.000000    0.000016
atlas.Amygdala l                          0.47      6.33    0.000002    0.000075
atlas.MidFG r (Middle Frontal G*ght)     -0.30     -6.32    0.000002    0.000075
atlas.pPaHC r (Parahippocampal *ght)      0.34      5.53    0.000015    0.000382
atlas.AG r (Angular Gyrus Right)         -0.24     -5.19    0.000033    0.000723
atlas.Cereb6 r (Cerebelum 6 Right)        0.23      4.94    0.000060    0.001127
atlas.PaCiG r (Paracingulate Gy*ght)     -0.17     -4.76    0.000095    0.001554
atlas.LG l (Lingual Gyrus Left)           0.24      4.63    0.000128    0.001821
atlas.Ver6 (Vermis 6)                     0.23      4.60    0.000139    0.001821
atlas.Cereb6 l (Cerebelum 6 Left)         0.22      4.46    0.000198    0.002361
atlas.Thalamus l                          0.22      4.28    0.000303    0.003312
atlas.Ver45 (Vermis 4 5)                  0.29      4.12    0.000447    0.004507
atlas.Cereb45 r (Cerebelum 4 5 *ght)      0.21      4.04    0.000552    0.005164
atlas.AG l (Angular Gyrus Left)          -0.21     -3.87    0.000837    0.006879
atlas.MidFG l (Middle Frontal G*eft)     -0.20     -3.85    0.000868    0.006879
atlas.SFG r (Superior Frontal G*ght)     -0.24     -3.84    0.000893    0.006879
atlas.FO r (Frontal Operculum C*ght)     -0.15     -3.81    0.000965    0.007020
atlas.Amygdala r                          0.25      3.72    0.001194    0.008231
atlas.sLOC r (Lateral Occipital*ght)     -0.14     -3.67    0.001342    0.008519
atlas.LG r (Lingual Gyrus Right)          0.23      3.66    0.001366    0.008519
atlas.Cereb45 l (Cerebelum 4 5 Left)      0.22      3.59    0.001615    0.009616
atlas.TOFusC r (Temporal Occipi*ght)      0.18      3.52    0.001934    0.011017
atlas.IFG oper r (Inferior Fron*ght)     -0.24     -3.47    0.002167    0.011827
atlas.FP r (Frontal Pole Right)          -0.17     -3.18    0.004375    0.022924
atlas.Pallidum r                          0.14      3.03    0.006198    0.031226
atlas.pSMG r (Supramarginal Gyr*ght)     -0.19     -2.99    0.006749    0.032564
atlas.pITG r (Inferior Temporal*ght)     -0.15     -2.98    0.006960    0.032564
atlas.PaCiG l (Paracingulate Gy*eft)     -0.12     -2.93    0.007825    0.035348
atlas.aPaHC l (Parahippocampal *eft)      0.18      2.87    0.008840    0.038600
atlas.Thalamus r                          0.17      2.72    0.012516    0.052585
atlas.aSMG l (Supramarginal Gyr*eft)     -0.13     -2.71    0.012845    0.052585
atlas.Cereb2 r (Cerebelum Crus2*ght)      0.14      2.63    0.015190    0.060301
atlas.IC l (Insular Cortex Left)          0.12      2.49    0.020986    0.080856
atlas.Cereb8 r (Cerebelum 8 Right)        0.13      2.46    0.022313    0.083515
atlas.Cereb1 r (Cerebelum Crus1*ght)      0.15      2.42    0.024329    0.088532
atlas.Cereb9 r (Cerebelum 9 Right)        0.13      2.40    0.025488    0.090240
atlas.Cereb9 l (Cerebelum 9 Left)         0.09      2.37    0.026706    0.092067
atlas.pSMG l (Supramarginal Gyr*eft)     -0.16     -2.36    0.027523    0.092449
atlas.SFG l (Superior Frontal G*eft)     -0.14     -2.33    0.029162    0.095506
atlas.Ver7 (Vermis 7)                     0.12      2.32    0.030181    0.096431
atlas.Putamen l                           0.10      2.25    0.034521    0.107673
atlas.TOFusC l (Temporal Occipi*eft)      0.11      2.17    0.041254    0.125681
atlas.sLOC l (Lateral Occipital*eft)     -0.09     -2.08    0.049360    0.146957
atlas.aSMG r (Supramarginal Gyr*ght)     -0.11     -2.04    0.053262    0.155051
atlas.PC (Cingulate Gyrus, post*ion)      0.12      2.00    0.058102    0.165466
atlas.SCC r (Supracalcarine Cor*ght)      0.11      1.89    0.072422    0.201857
atlas.IFG oper l (Inferior Fron*eft)     -0.10     -1.86    0.076477    0.208719
atlas.Cereb10 l (Cerebelum 10 Left)      -0.10     -1.85    0.078237    0.209165
atlas.aPaHC r (Parahippocampal *ght)      0.11      1.83    0.080840    0.211801
atlas.Ver9 (Vermis 9)                     0.08      1.76    0.091682    0.232692
atlas.pITG l (Inferior Temporal*eft)     -0.13     -1.76    0.092366    0.232692
atlas.SMA r (Juxtapositional Lo*ght)     -0.08     -1.75    0.094351    0.233206
atlas.TP l (Temporal Pole Left)           0.09      1.72    0.099193    0.238277
atlas.IC r (Insular Cortex Right)         0.08      1.72    0.100041    0.238277
atlas.Accumbens r                         0.08      1.71    0.101859    0.238277
atlas.aTFusC r (Temporal Fusifo*ght)      0.09      1.69    0.105093    0.241530
atlas.Cereb1 l (Cerebelum Crus1*eft)      0.08      1.67    0.108832    0.244451
atlas.Precuneous (Precuneous Cortex)      0.09      1.66    0.110707    0.244451
atlas.Ver8 (Vermis 8)                     0.08      1.65    0.113540    0.244451
atlas.SubCalC (Subcallosal Cortex)        0.09      1.65    0.113828    0.244451
atlas.pTFusC l (Temporal Fusifo*eft)      0.09      1.61    0.120797    0.253079
atlas.Caudate r                           0.07      1.61    0.121710    0.253079
atlas.FO l (Frontal Operculum C*eft)     -0.07     -1.60    0.124894    0.255642
atlas.aITG l (Inferior Temporal*eft)     -0.07     -1.52    0.141922    0.286027
atlas.CO l (Central Opercular C*eft)      0.07      1.48    0.154134    0.305933
atlas.OP r (Occipital Pole Right)         0.08      1.46    0.157622    0.308186
atlas.pMTG l (Middle Temporal G*eft)     -0.09     -1.44    0.163136    0.313409
atlas.FP l (Frontal Pole Left)           -0.09     -1.44    0.165078    0.313409
atlas.ICC l (Intracalcarine Cor*eft)      0.08      1.41    0.172224    0.322305
atlas.pTFusC r (Temporal Fusifo*ght)      0.05      1.38    0.180085    0.332269
atlas.HG r (Heschl's Gyrus Right)         0.07      1.31    0.204770    0.372568
atlas.Cereb3 r (Cerebelum 3 Right)       -0.07     -1.27    0.216556    0.387833
atlas.aMTG l (Middle Temporal G*eft)      0.07      1.25    0.224629    0.387833
atlas.PostCG l (Postcentral Gyr*eft)      0.07      1.25    0.226188    0.387833
atlas.Ver10 (Vermis 10)                   0.06      1.24    0.227069    0.387833
atlas.Ver3 (Vermis 3)                     0.06      1.24    0.227963    0.387833
atlas.SCC l (Supracalcarine Cor*eft)      0.07      1.21    0.237286    0.398519
atlas.Cereb7 r (Cerebelum 7b Right)       0.08      1.19    0.244876    0.406060
atlas.CO r (Central Opercular C*ght)      0.06      1.17    0.253609    0.411199
atlas.Accumbens l                         0.07      1.17    0.254253    0.411199
atlas.SMA L(Juxtapositional Lob*eft)     -0.06     -1.15    0.264411    0.422413
atlas.toITG r (Inferior Tempora*ght)      0.06      1.06    0.299913    0.472624
atlas.toMTG l (Middle Temporal *eft)     -0.06     -1.05    0.303057    0.472624
atlas.IFG tri r (Inferior Front*ght)     -0.05     -0.99    0.332775    0.501425
atlas.aSTG l (Superior Temporal*eft)      0.07      0.99    0.332825    0.501425
atlas.ICC r (Intracalcarine Cor*ght)      0.06      0.99    0.333008    0.501425
atlas.HG l (Heschl's Gyrus Left)          0.05      0.93    0.360712    0.534679
atlas.Cuneal l (Cuneal Cortex Left)       0.05      0.93    0.364917    0.534679
atlas.PreCG r (Precentral Gyrus*ght)     -0.05     -0.92    0.367877    0.534679
atlas.toMTG r (Middle Temporal *ght)     -0.06     -0.91    0.372292    0.534679
atlas.Cuneal r (Cuneal Cortex Right)      0.05      0.90    0.375500    0.534679
atlas.TP r (Temporal Pole Right)          0.05      0.89    0.381401    0.537243
atlas.OP l (Occipital Pole Left)         -0.04     -0.88    0.389321    0.542564
atlas.aTFusC l (Temporal Fusifo*eft)      0.04      0.86    0.397705    0.548415
atlas.pMTG r (Middle Temporal G*ght)     -0.05     -0.80    0.430129    0.586947
atlas.FOrb l (Frontal Orbital C*eft)      0.04      0.78    0.444181    0.599873
atlas.iLOC l (Lateral Occipital*eft)     -0.05     -0.76    0.454324    0.607311
atlas.Cereb8 l (Cerebelum 8 Left)         0.03      0.75    0.460120    0.608846
atlas.pSTG r (Superior Temporal*ght)     -0.05     -0.71    0.483237    0.633041
atlas.Brain-Stem                          0.05      0.70    0.492295    0.638521
atlas.PT r (Planum Temporale Right)       0.04      0.62    0.541071    0.694905
atlas.Caudate l                          -0.03     -0.61    0.548290    0.697340
atlas.pSTG l (Superior Temporal*eft)     -0.04     -0.59    0.561919    0.707802
atlas.PT l (Planum Temporale Left)        0.03      0.53    0.604115    0.753705
atlas.SPL r (Superior Parietal *ght)     -0.02     -0.48    0.636362    0.781052
atlas.PP r (Planum Polare Right)          0.03      0.48    0.637959    0.781052
atlas.IFG tri l (Inferior Front*eft)     -0.02     -0.45    0.659129    0.792698
atlas.Cereb10 r (Cerebelum 10 Right)     -0.03     -0.45    0.659573    0.792698
atlas.PO l (Parietal Operculum *eft)      0.02      0.43    0.670250    0.798206
atlas.PP l (Planum Polare Left)           0.03      0.42    0.677762    0.799882
atlas.PreCG l (Precentral Gyrus*eft)      0.02      0.41    0.686960    0.803497
atlas.SPL l (Superior Parietal *eft)     -0.02     -0.38    0.709374    0.817912
atlas.Ver12 (Vermis 1 2)                 -0.02     -0.37    0.711771    0.817912
atlas.FOrb r (Frontal Orbital C*ght)     -0.02     -0.35    0.729001    0.824290
atlas.aSTG r (Superior Temporal*ght)      0.02      0.35    0.730532    0.824290
atlas.OFusG r (Occipital Fusifo*ght)      0.02      0.34    0.736198    0.824290
atlas.Cereb2 l (Cerebelum Crus2*eft)     -0.02     -0.33    0.743621    0.825545
atlas.aITG r (Inferior Temporal*ght)      0.02      0.29    0.775176    0.850726
atlas.AC (Cingulate Gyrus, ante*ion)     -0.02     -0.28    0.782907    0.850726
atlas.Cereb3 l (Cerebelum 3 Left)        -0.02     -0.26    0.793524    0.850726
atlas.Cereb7 l (Cerebelum 7b Left)       -0.01     -0.26    0.795205    0.850726
atlas.OFusG l (Occipital Fusifo*eft)      0.01      0.26    0.798773    0.850726
atlas.MedFC (Frontal Medial Cortex)      -0.02     -0.24    0.813499    0.859423
atlas.Putamen r                           0.01      0.20    0.846865    0.887514
atlas.PostCG r (Postcentral Gyr*ght)     -0.01     -0.18    0.862456    0.896681
atlas.PO r (Parietal Operculum *ght)      0.01      0.14    0.886666    0.914592
atlas.iLOC r (Lateral Occipital*ght)     -0.01     -0.12    0.905827    0.927058
atlas.aMTG r (Middle Temporal G*ght)      0.00      0.09    0.930318    0.944742
atlas.toITG l (Inferior Tempora*eft)     -0.00     -0.03    0.976402    0.983913
atlas.Pallidum l                         -0.00     -0.02    0.987568    0.987568
atlas.Hippocampus l                        NaN       NaN         NaN         NaN

Right Hippocampus
Targets                                   beta     T(22)       p-unc       p-FDR
atlas.Amygdala r                          0.56     11.70    0.000000    0.000000
atlas.pPaHC r (Parahippocampal *ght)      0.39      7.73    0.000000    0.000007
atlas.Amygdala l                          0.42      7.45    0.000000    0.000008
atlas.Hippocampus l                       0.50      7.34    0.000000    0.000008
atlas.TOFusC r (Temporal Occipi*ght)      0.21      5.83    0.000007    0.000191
atlas.LG r (Lingual Gyrus Right)          0.24      4.99    0.000054    0.001186
atlas.TP r (Temporal Pole Right)          0.27      4.80    0.000086    0.001523
atlas.aMTG l (Middle Temporal G*eft)      0.24      4.77    0.000093    0.001523
atlas.Cereb45 r (Cerebelum 4 5 *ght)      0.21      4.19    0.000383    0.005581
atlas.pITG r (Inferior Temporal*ght)     -0.22     -4.03    0.000562    0.007356
atlas.Cereb45 l (Cerebelum 4 5 Left)      0.21      3.94    0.000698    0.007941
atlas.pPaHC l (Parahippocampal *eft)      0.26      3.92    0.000727    0.007941
atlas.MidFG l (Middle Frontal G*eft)     -0.28     -3.88    0.000815    0.008016
atlas.aSTG r (Superior Temporal*ght)      0.22      3.86    0.000857    0.008016
atlas.aMTG r (Middle Temporal G*ght)      0.19      3.78    0.001025    0.008954
atlas.Thalamus r                          0.21      3.69    0.001290    0.010564
atlas.sLOC r (Lateral Occipital*ght)     -0.19     -3.45    0.002279    0.017562
atlas.FOrb r (Frontal Orbital C*ght)      0.18      3.42    0.002475    0.018014
atlas.Cereb6 l (Cerebelum 6 Left)         0.17      3.31    0.003217    0.020211
atlas.PP r (Planum Polare Right)          0.17      3.28    0.003458    0.020211
atlas.Ver45 (Vermis 4 5)                  0.21      3.27    0.003478    0.020211
atlas.TP l (Temporal Pole Left)           0.23      3.27    0.003535    0.020211
atlas.sLOC l (Lateral Occipital*eft)     -0.21     -3.26    0.003548    0.020211
atlas.SFG l (Superior Frontal G*eft)     -0.18     -2.99    0.006733    0.036749
atlas.Cereb6 r (Cerebelum 6 Right)        0.19      2.86    0.009068    0.046050
atlas.Ver3 (Vermis 3)                     0.15      2.86    0.009140    0.046050
atlas.TOFusC l (Temporal Occipi*eft)      0.13      2.84    0.009530    0.046237
atlas.IC r (Insular Cortex Right)         0.18      2.81    0.010169    0.047576
atlas.FP l (Frontal Pole Left)           -0.13     -2.71    0.012794    0.057791
atlas.Pallidum r                          0.14      2.66    0.014377    0.059333
atlas.Cereb1 r (Cerebelum Crus1*ght)      0.17      2.65    0.014480    0.059333
atlas.pSMG l (Supramarginal Gyr*eft)     -0.15     -2.64    0.015018    0.059333
atlas.SubCalC (Subcallosal Cortex)        0.14      2.63    0.015240    0.059333
atlas.Thalamus l                          0.14      2.62    0.015634    0.059333
atlas.aSTG l (Superior Temporal*eft)      0.14      2.61    0.015852    0.059333
atlas.ICC l (Intracalcarine Cor*eft)      0.14      2.57    0.017341    0.063102
atlas.HG r (Heschl's Gyrus Right)         0.11      2.48    0.021374    0.075676
atlas.aPaHC r (Parahippocampal *ght)      0.14      2.44    0.023274    0.080235
atlas.aSMG l (Supramarginal Gyr*eft)     -0.15     -2.36    0.027730    0.092578
atlas.aTFusC r (Temporal Fusifo*ght)      0.14      2.35    0.028268    0.092578
atlas.FOrb l (Frontal Orbital C*eft)      0.11      2.23    0.035984    0.114974
atlas.PC (Cingulate Gyrus, post*ion)      0.13      2.21    0.037532    0.117066
atlas.Cereb10 r (Cerebelum 10 Right)     -0.14     -2.19    0.039113    0.118514
atlas.PT l (Planum Temporale Left)        0.11      2.19    0.039806    0.118514
atlas.aPaHC l (Parahippocampal *eft)      0.15      2.10    0.047294    0.137282
atlas.SCC l (Supracalcarine Cor*eft)      0.11      2.09    0.048206    0.137282
atlas.LG l (Lingual Gyrus Left)           0.12      2.05    0.052567    0.146179
atlas.Accumbens l                         0.09      2.04    0.053562    0.146179
atlas.pMTG r (Middle Temporal G*ght)      0.10      2.00    0.057765    0.154432
atlas.PT r (Planum Temporale Right)       0.10      1.91    0.069220    0.181357
atlas.Cereb3 r (Cerebelum 3 Right)        0.11      1.89    0.072573    0.186414
atlas.pTFusC l (Temporal Fusifo*eft)      0.11      1.87    0.074383    0.187389
atlas.SCC r (Supracalcarine Cor*ght)      0.10      1.84    0.079336    0.193409
atlas.PaCiG l (Paracingulate Gy*eft)     -0.07     -1.83    0.080724    0.193409
atlas.MidFG r (Middle Frontal G*ght)     -0.12     -1.82    0.081840    0.193409
atlas.aITG l (Inferior Temporal*eft)      0.06      1.82    0.082679    0.193409
atlas.SPL l (Superior Parietal *eft)     -0.13     -1.80    0.086145    0.196898
atlas.Cereb8 r (Cerebelum 8 Right)        0.10      1.79    0.087176    0.196898
atlas.PostCG l (Postcentral Gyr*eft)     -0.12     -1.76    0.092922    0.206319
atlas.Brain-Stem                          0.12      1.75    0.094508    0.206343
atlas.aTFusC l (Temporal Fusifo*eft)      0.08      1.67    0.109348    0.224446
atlas.Ver6 (Vermis 6)                     0.12      1.67    0.109447    0.224446
atlas.OP l (Occipital Pole Left)         -0.08     -1.67    0.109850    0.224446
atlas.Cereb9 r (Cerebelum 9 Right)        0.09      1.65    0.112498    0.224446
atlas.iLOC r (Lateral Occipital*ght)     -0.08     -1.65    0.112944    0.224446
atlas.ICC r (Intracalcarine Cor*ght)      0.09      1.65    0.113080    0.224446
atlas.HG l (Heschl's Gyrus Left)          0.07      1.58    0.129470    0.241355
atlas.Cereb10 l (Cerebelum 10 Left)      -0.09     -1.57    0.129897    0.241355
atlas.toMTG r (Middle Temporal *ght)      0.09      1.57    0.131080    0.241355
atlas.PO r (Parietal Operculum *ght)      0.09      1.57    0.131663    0.241355
atlas.PaCiG r (Paracingulate Gy*ght)     -0.06     -1.56    0.131954    0.241355
atlas.Cuneal r (Cuneal Cortex Right)      0.07      1.56    0.132653    0.241355
atlas.Ver7 (Vermis 7)                     0.08      1.53    0.140539    0.252201
atlas.pSTG l (Superior Temporal*eft)      0.07      1.50    0.148782    0.263385
atlas.IFG tri l (Inferior Front*eft)     -0.08     -1.49    0.150913    0.263594
atlas.CO r (Central Opercular C*ght)      0.07      1.46    0.157364    0.271246
atlas.Precuneous (Precuneous Cortex)      0.10      1.44    0.165202    0.280545
atlas.Ver9 (Vermis 9)                     0.09      1.43    0.167042    0.280545
atlas.AG l (Angular Gyrus Left)          -0.07     -1.39    0.177612    0.294522
atlas.toITG l (Inferior Tempora*eft)      0.09      1.37    0.185455    0.297224
atlas.Cereb1 l (Cerebelum Crus1*eft)      0.08      1.37    0.185815    0.297224
atlas.SMA L(Juxtapositional Lob*eft)     -0.09     -1.37    0.186049    0.297224
atlas.SPL r (Superior Parietal *ght)     -0.09     -1.35    0.191965    0.302980
atlas.Cereb9 l (Cerebelum 9 Left)         0.06      1.33    0.198226    0.309138
atlas.IFG oper r (Inferior Fron*ght)     -0.09     -1.28    0.214599    0.330736
atlas.PreCG l (Precentral Gyrus*eft)     -0.09     -1.23    0.232665    0.354408
atlas.toMTG l (Middle Temporal *eft)      0.06      1.21    0.238307    0.358830
atlas.Putamen r                           0.06      1.19    0.245574    0.365570
atlas.pMTG l (Middle Temporal G*eft)      0.07      1.18    0.249579    0.367357
atlas.Ver12 (Vermis 1 2)                  0.07      1.16    0.257586    0.374931
atlas.AG r (Angular Gyrus Right)         -0.05     -1.11    0.278262    0.398503
atlas.aITG r (Inferior Temporal*ght)      0.07      1.11    0.279865    0.398503
atlas.PP l (Planum Polare Left)           0.06      1.10    0.283443    0.399258
atlas.pSMG r (Supramarginal Gyr*ght)     -0.07     -1.09    0.286670    0.399509
atlas.MedFC (Frontal Medial Cortex)       0.06      1.08    0.290569    0.400680
atlas.iLOC l (Lateral Occipital*eft)      0.05      1.07    0.294907    0.402425
atlas.SFG r (Superior Frontal G*ght)     -0.05     -1.04    0.308841    0.417095
atlas.IFG oper l (Inferior Fron*eft)     -0.06     -1.03    0.315894    0.421861
atlas.toITG r (Inferior Tempora*ght)     -0.09     -1.02    0.318811    0.421861
atlas.FO l (Frontal Operculum C*eft)     -0.05     -0.96    0.347080    0.449820
atlas.OP r (Occipital Pole Right)        -0.04     -0.96    0.349915    0.449820
atlas.Ver10 (Vermis 10)                  -0.05     -0.94    0.356513    0.449820
atlas.Cereb2 r (Cerebelum Crus2*ght)      0.07      0.94    0.358504    0.449820
atlas.Pallidum l                          0.04      0.94    0.359132    0.449820
atlas.Caudate l                          -0.04     -0.93    0.360543    0.449820
atlas.pSTG r (Superior Temporal*ght)      0.05      0.88    0.386667    0.477862
atlas.Putamen l                          -0.04     -0.82    0.418438    0.512293
atlas.SMA r (Juxtapositional Lo*ght)     -0.05     -0.78    0.445742    0.540668
atlas.aSMG r (Supramarginal Gyr*ght)     -0.05     -0.75    0.463705    0.557297
atlas.Accumbens r                         0.03      0.69    0.498981    0.594241
atlas.AC (Cingulate Gyrus, ante*ion)      0.04      0.64    0.526424    0.621275
atlas.PostCG r (Postcentral Gyr*ght)     -0.04     -0.60    0.552836    0.646620
atlas.CO l (Central Opercular C*eft)      0.04      0.59    0.560535    0.649824
atlas.IFG tri r (Inferior Front*ght)     -0.03     -0.54    0.591432    0.679628
atlas.PO l (Parietal Operculum *eft)      0.03      0.46    0.648576    0.738813
atlas.FP r (Frontal Pole Right)          -0.03     -0.45    0.657316    0.742314
atlas.PreCG r (Precentral Gyrus*ght)     -0.03     -0.44    0.664275    0.743760
atlas.Cereb7 r (Cerebelum 7b Right)      -0.03     -0.41    0.685377    0.759721
atlas.OFusG r (Occipital Fusifo*ght)      0.02      0.39    0.701223    0.759721
atlas.Cereb7 l (Cerebelum 7b Left)        0.02      0.39    0.701413    0.759721
atlas.FO r (Frontal Operculum C*ght)     -0.02     -0.39    0.701727    0.759721
atlas.IC l (Insular Cortex Left)          0.02      0.32    0.750887    0.806280
atlas.OFusG l (Occipital Fusifo*eft)      0.01      0.30    0.763534    0.813194
atlas.pTFusC r (Temporal Fusifo*ght)      0.01      0.29    0.771124    0.814655
atlas.Ver8 (Vermis 8)                     0.01      0.26    0.797663    0.835951
atlas.Cuneal l (Cuneal Cortex Left)      -0.01     -0.20    0.840184    0.868488
atlas.Caudate r                           0.01      0.20    0.841969    0.868488
atlas.pITG l (Inferior Temporal*eft)     -0.01     -0.18    0.862482    0.880949
atlas.Cereb3 l (Cerebelum 3 Left)        -0.01     -0.17    0.867499    0.880949
atlas.Cereb2 l (Cerebelum Crus2*eft)      0.01      0.12    0.904048    0.911002
atlas.Cereb8 l (Cerebelum 8 Left)         0.00      0.01    0.992207    0.992207
atlas.Hippocampus r                        NaN       NaN         NaN         NaN

Left Insular Cortex
Targets                                   beta     T(22)       p-unc       p-FDR
atlas.CO l (Central Opercular C*eft)      0.64     13.86    0.000000    0.000000
atlas.HG r (Heschl's Gyrus Right)         0.42     10.04    0.000000    0.000000
atlas.PP r (Planum Polare Right)          0.38      9.79    0.000000    0.000000
atlas.PO l (Parietal Operculum *eft)      0.51      9.42    0.000000    0.000000
atlas.AC (Cingulate Gyrus, ante*ion)      0.41      8.64    0.000000    0.000000
atlas.IC r (Insular Cortex Right)         0.59      8.13    0.000000    0.000001
atlas.HG l (Heschl's Gyrus Left)          0.40      8.04    0.000000    0.000001
atlas.PT r (Planum Temporale Right)       0.40      7.59    0.000000    0.000002
atlas.CO r (Central Opercular C*ght)      0.36      6.90    0.000001    0.000008
atlas.FO r (Frontal Operculum C*ght)      0.32      6.88    0.000001    0.000008
atlas.FO l (Frontal Operculum C*eft)      0.44      6.86    0.000001    0.000008
atlas.Putamen l                           0.36      6.75    0.000001    0.000009
atlas.PP l (Planum Polare Left)           0.37      6.65    0.000001    0.000011
atlas.PO r (Parietal Operculum *ght)      0.30      6.55    0.000001    0.000013
atlas.PT l (Planum Temporale Left)        0.34      6.14    0.000003    0.000030
atlas.SMA r (Juxtapositional Lo*ght)      0.25      5.94    0.000006    0.000046
atlas.PreCG l (Precentral Gyrus*eft)      0.35      5.73    0.000009    0.000067
atlas.PreCG r (Precentral Gyrus*ght)      0.29      5.73    0.000009    0.000067
atlas.PostCG l (Postcentral Gyr*eft)      0.30      5.52    0.000015    0.000104
atlas.SMA L(Juxtapositional Lob*eft)      0.24      5.35    0.000023    0.000150
atlas.PaCiG r (Paracingulate Gy*ght)      0.22      5.27    0.000028    0.000172
atlas.PostCG r (Postcentral Gyr*ght)      0.22      5.02    0.000050    0.000299
atlas.aSMG l (Supramarginal Gyr*eft)      0.30      4.81    0.000083    0.000461
atlas.PaCiG l (Paracingulate Gy*eft)      0.21      4.81    0.000085    0.000461
atlas.SCC l (Supracalcarine Cor*eft)      0.20      4.56    0.000155    0.000813
atlas.ICC l (Intracalcarine Cor*eft)      0.24      4.36    0.000248    0.001249
atlas.Cuneal r (Cuneal Cortex Right)      0.18      4.34    0.000265    0.001281
atlas.Cuneal l (Cuneal Cortex Left)       0.19      4.32    0.000274    0.001281
atlas.aSMG r (Supramarginal Gyr*ght)      0.22      4.27    0.000308    0.001393
atlas.FOrb l (Frontal Orbital C*eft)      0.21      4.22    0.000353    0.001543
atlas.IFG tri r (Inferior Front*ght)      0.22      3.84    0.000890    0.003761
atlas.LG l (Lingual Gyrus Left)           0.19      3.58    0.001659    0.006791
atlas.Thalamus l                          0.17      3.47    0.002166    0.008598
atlas.aSTG l (Superior Temporal*eft)      0.22      3.38    0.002690    0.010364
atlas.PC (Cingulate Gyrus, post*ion)      0.21      3.27    0.003481    0.012994
atlas.ICC r (Intracalcarine Cor*ght)      0.19      3.26    0.003571    0.012994
atlas.IFG oper l (Inferior Fron*eft)      0.17      3.23    0.003852    0.013638
atlas.aSTG r (Superior Temporal*ght)      0.16      3.13    0.004843    0.016694
atlas.pSMG l (Supramarginal Gyr*eft)      0.19      3.06    0.005673    0.018663
atlas.IFG oper r (Inferior Fron*ght)      0.17      3.05    0.005820    0.018663
atlas.SCC r (Supracalcarine Cor*ght)      0.17      3.05    0.005841    0.018663
atlas.LG r (Lingual Gyrus Right)          0.15      2.98    0.006955    0.021692
atlas.TP r (Temporal Pole Right)          0.15      2.89    0.008455    0.025759
atlas.pSTG r (Superior Temporal*ght)      0.17      2.88    0.008664    0.025796
atlas.FOrb r (Frontal Orbital C*ght)      0.17      2.75    0.011754    0.034218
atlas.OP l (Occipital Pole Left)          0.16      2.70    0.013022    0.037086
atlas.Cereb45 r (Cerebelum 4 5 *ght)      0.13      2.68    0.013552    0.037773
atlas.Cereb10 l (Cerebelum 10 Left)      -0.14     -2.65    0.014716    0.040163
atlas.pSTG l (Superior Temporal*eft)      0.18      2.62    0.015554    0.041583
atlas.Hippocampus l                       0.12      2.49    0.020986    0.054982
atlas.toITG l (Inferior Tempora*eft)     -0.09     -2.39    0.025861    0.066427
atlas.SFG r (Superior Frontal G*ght)      0.10      2.37    0.026850    0.067491
atlas.Cereb2 l (Cerebelum Crus2*eft)     -0.12     -2.36    0.027305    0.067491
atlas.sLOC r (Lateral Occipital*ght)     -0.13     -2.34    0.028549    0.069259
atlas.Amygdala r                          0.12      2.30    0.031359    0.074691
atlas.toMTG l (Middle Temporal *eft)      0.16      2.29    0.032069    0.075020
atlas.SPL l (Superior Parietal *eft)      0.12      2.19    0.039635    0.091090
atlas.aMTG l (Middle Temporal G*eft)     -0.12     -2.08    0.048901    0.110448
atlas.pSMG r (Supramarginal Gyr*ght)      0.12      2.06    0.051766    0.114650
atlas.IFG tri l (Inferior Front*eft)      0.11      2.05    0.052609    0.114650
atlas.TOFusC r (Temporal Occipi*ght)      0.08      2.04    0.053387    0.114650
atlas.Cereb2 r (Cerebelum Crus2*ght)     -0.10     -2.03    0.054855    0.115185
atlas.Ver6 (Vermis 6)                     0.09      2.02    0.055394    0.115185
atlas.Cereb6 l (Cerebelum 6 Left)         0.08      2.00    0.057907    0.118528
atlas.FP l (Frontal Pole Left)            0.11      1.96    0.063159    0.127291
atlas.toMTG r (Middle Temporal *ght)      0.10      1.89    0.072077    0.143061
atlas.aITG l (Inferior Temporal*eft)     -0.07     -1.88    0.073264    0.143247
atlas.OFusG l (Occipital Fusifo*eft)      0.10      1.86    0.077037    0.148410
atlas.Amygdala l                          0.13      1.80    0.085175    0.161710
atlas.Ver7 (Vermis 7)                     0.09      1.79    0.087584    0.161997
atlas.Putamen r                           0.10      1.79    0.087800    0.161997
atlas.pPaHC l (Parahippocampal *eft)      0.11      1.78    0.089339    0.162547
atlas.TOFusC l (Temporal Occipi*eft)      0.09      1.76    0.091866    0.164856
atlas.Thalamus r                          0.08      1.66    0.111594    0.197551
atlas.SPL r (Superior Parietal *ght)      0.07      1.58    0.128463    0.221685
atlas.SFG l (Superior Frontal G*eft)      0.08      1.58    0.128611    0.221685
atlas.OP r (Occipital Pole Right)         0.10      1.56    0.132888    0.226082
atlas.Cereb1 l (Cerebelum Crus1*eft)     -0.08     -1.55    0.136093    0.228566
atlas.Ver9 (Vermis 9)                     0.09      1.52    0.143647    0.238199
atlas.Pallidum r                          0.06      1.48    0.153386    0.251169
atlas.Cereb9 l (Cerebelum 9 Left)        -0.06     -1.43    0.167031    0.270137
atlas.iLOC l (Lateral Occipital*eft)      0.07      1.36    0.187551    0.299623
atlas.Cereb6 r (Cerebelum 6 Right)        0.06      1.35    0.191365    0.302035
atlas.sLOC l (Lateral Occipital*eft)     -0.08     -1.33    0.198754    0.309962
atlas.toITG r (Inferior Tempora*ght)     -0.07     -1.30    0.207696    0.317442
atlas.Cereb8 r (Cerebelum 8 Right)        0.07      1.30    0.208397    0.317442
atlas.pITG l (Inferior Temporal*eft)     -0.09     -1.26    0.219820    0.329278
atlas.Pallidum l                          0.08      1.26    0.221813    0.329278
atlas.Accumbens r                         0.06      1.25    0.226028    0.329278
atlas.Precuneous (Precuneous Cortex)      0.08      1.24    0.226775    0.329278
atlas.Cereb1 r (Cerebelum Crus1*ght)     -0.07     -1.24    0.228735    0.329278
atlas.AG l (Angular Gyrus Left)           0.06      1.13    0.270642    0.384033
atlas.FP r (Frontal Pole Right)           0.06      1.13    0.272634    0.384033
atlas.aPaHC l (Parahippocampal *eft)     -0.07     -1.11    0.279617    0.387754
atlas.pPaHC r (Parahippocampal *ght)      0.06      1.10    0.281196    0.387754
atlas.aTFusC l (Temporal Fusifo*eft)     -0.06     -1.10    0.285339    0.389369
atlas.Cereb3 r (Cerebelum 3 Right)       -0.05     -1.05    0.306362    0.413747
atlas.Cereb45 l (Cerebelum 4 5 Left)      0.05      1.03    0.314309    0.420148
atlas.Accumbens l                         0.05      1.00    0.329527    0.436041
atlas.Cereb7 r (Cerebelum 7b Right)      -0.05     -0.96    0.348714    0.456816
atlas.Ver3 (Vermis 3)                     0.05      0.93    0.363726    0.471763
atlas.pMTG r (Middle Temporal G*ght)      0.04      0.84    0.411206    0.528117
atlas.Cereb10 r (Cerebelum 10 Right)     -0.04     -0.79    0.439731    0.559269
atlas.Brain-Stem                         -0.04     -0.72    0.476992    0.596460
atlas.Cereb3 l (Cerebelum 3 Left)        -0.04     -0.72    0.478636    0.596460
atlas.SubCalC (Subcallosal Cortex)       -0.03     -0.71    0.482632    0.596460
atlas.iLOC r (Lateral Occipital*ght)      0.04      0.63    0.534684    0.654613
atlas.AG r (Angular Gyrus Right)         -0.04     -0.58    0.566131    0.686696
atlas.Caudate l                           0.03      0.57    0.573824    0.689641
atlas.pITG r (Inferior Temporal*ght)      0.03      0.54    0.591858    0.704849
atlas.OFusG r (Occipital Fusifo*ght)      0.03      0.53    0.603964    0.712786
atlas.TP l (Temporal Pole Left)           0.02      0.45    0.656656    0.768053
atlas.aMTG r (Middle Temporal G*ght)     -0.02     -0.40    0.691814    0.786271
atlas.Cereb9 r (Cerebelum 9 Right)        0.02      0.40    0.692243    0.786271
atlas.Cereb7 l (Cerebelum 7b Left)       -0.02     -0.40    0.693329    0.786271
atlas.pTFusC l (Temporal Fusifo*eft)     -0.02     -0.40    0.696240    0.786271
atlas.MidFG r (Middle Frontal G*ght)     -0.02     -0.38    0.707344    0.791983
atlas.aTFusC r (Temporal Fusifo*ght)      0.02      0.34    0.734115    0.814992
atlas.Hippocampus r                       0.02      0.32    0.750887    0.826606
atlas.aPaHC r (Parahippocampal *ght)      0.02      0.30    0.768139    0.838552
atlas.Ver10 (Vermis 10)                  -0.02     -0.29    0.775998    0.840130
atlas.Ver12 (Vermis 1 2)                 -0.01     -0.22    0.824855    0.885705
atlas.pMTG l (Middle Temporal G*eft)     -0.01     -0.20    0.843286    0.898134
atlas.Ver45 (Vermis 4 5)                 -0.01     -0.19    0.851193    0.899244
atlas.Cereb8 l (Cerebelum 8 Left)        -0.01     -0.17    0.864343    0.905831
atlas.Ver8 (Vermis 8)                    -0.01     -0.15    0.884906    0.917106
atlas.aITG r (Inferior Temporal*ght)     -0.01     -0.14    0.889102    0.917106
atlas.pTFusC r (Temporal Fusifo*ght)     -0.01     -0.12    0.907174    0.928435
atlas.MidFG l (Middle Frontal G*eft)      0.01      0.09    0.926521    0.940886
atlas.MedFC (Frontal Medial Cortex)      -0.00     -0.07    0.943605    0.950864
atlas.Caudate r                           0.00      0.02    0.984009    0.984009
atlas.IC l (Insular Cortex Left)           NaN       NaN         NaN         NaN

Right Insular Cortex
Targets                                   beta     T(22)       p-unc       p-FDR
atlas.HG r (Heschl's Gyrus Right)         0.49     10.28    0.000000    0.000000
atlas.PO r (Parietal Operculum *ght)      0.43     10.23    0.000000    0.000000
atlas.CO r (Central Opercular C*ght)      0.60     10.10    0.000000    0.000000
atlas.FO r (Frontal Operculum C*ght)      0.48      9.87    0.000000    0.000000
atlas.PT r (Planum Temporale Right)       0.48      9.81    0.000000    0.000000
atlas.PP r (Planum Polare Right)          0.52      9.75    0.000000    0.000000
atlas.AC (Cingulate Gyrus, ante*ion)      0.49      8.87    0.000000    0.000000
atlas.PaCiG r (Paracingulate Gy*ght)      0.38      8.46    0.000000    0.000000
atlas.IC l (Insular Cortex Left)          0.59      8.13    0.000000    0.000001
atlas.PO l (Parietal Operculum *eft)      0.38      7.81    0.000000    0.000001
atlas.aSMG r (Supramarginal Gyr*ght)      0.36      7.69    0.000000    0.000001
atlas.PreCG r (Precentral Gyrus*ght)      0.38      6.50    0.000002    0.000017
atlas.PP l (Planum Polare Left)           0.33      6.41    0.000002    0.000019
atlas.Putamen r                           0.33      6.30    0.000002    0.000023
atlas.FOrb r (Frontal Orbital C*ght)      0.36      6.24    0.000003    0.000024
atlas.pSMG r (Supramarginal Gyr*ght)      0.27      6.05    0.000004    0.000036
atlas.IFG oper r (Inferior Fron*ght)      0.34      6.01    0.000005    0.000036
atlas.SMA r (Juxtapositional Lo*ght)      0.27      6.00    0.000005    0.000036
atlas.CO l (Central Opercular C*eft)      0.37      5.94    0.000006    0.000039
atlas.ICC l (Intracalcarine Cor*eft)      0.27      5.64    0.000011    0.000074
atlas.aSTG r (Superior Temporal*ght)      0.26      5.51    0.000016    0.000096
atlas.PT l (Planum Temporale Left)        0.30      5.48    0.000016    0.000096
atlas.LG l (Lingual Gyrus Left)           0.22      5.47    0.000017    0.000096
atlas.PaCiG l (Paracingulate Gy*eft)      0.26      5.25    0.000029    0.000156
atlas.LG r (Lingual Gyrus Right)          0.22      5.20    0.000032    0.000168
atlas.TP r (Temporal Pole Right)          0.22      5.17    0.000035    0.000177
atlas.HG l (Heschl's Gyrus Left)          0.36      5.06    0.000045    0.000219
atlas.ICC r (Intracalcarine Cor*ght)      0.26      4.87    0.000072    0.000338
atlas.Cuneal l (Cuneal Cortex Left)       0.24      4.67    0.000118    0.000531
atlas.TOFusC r (Temporal Occipi*ght)      0.19      4.53    0.000166    0.000719
atlas.Amygdala r                          0.21      4.52    0.000170    0.000719
atlas.Pallidum r                          0.20      4.49    0.000183    0.000740
atlas.SFG r (Superior Frontal G*ght)      0.24      4.48    0.000188    0.000740
atlas.IFG tri r (Inferior Front*ght)      0.28      4.47    0.000192    0.000740
atlas.SCC l (Supracalcarine Cor*eft)      0.20      4.39    0.000235    0.000871
atlas.PostCG r (Postcentral Gyr*ght)      0.27      4.38    0.000239    0.000871
atlas.FP r (Frontal Pole Right)           0.23      4.33    0.000267    0.000945
atlas.Cuneal r (Cuneal Cortex Right)      0.21      4.32    0.000278    0.000957
atlas.PreCG l (Precentral Gyrus*eft)      0.19      4.23    0.000344    0.001155
atlas.PC (Cingulate Gyrus, post*ion)      0.20      4.07    0.000508    0.001663
atlas.SMA L(Juxtapositional Lob*eft)      0.18      4.05    0.000532    0.001699
atlas.pSTG l (Superior Temporal*eft)      0.22      3.98    0.000641    0.001999
atlas.Thalamus r                          0.19      3.80    0.000972    0.002962
atlas.aSTG l (Superior Temporal*eft)      0.21      3.74    0.001132    0.003298
atlas.FO l (Frontal Operculum C*eft)      0.26      3.74    0.001133    0.003298
atlas.pSTG r (Superior Temporal*ght)      0.18      3.71    0.001210    0.003447
atlas.SCC r (Supracalcarine Cor*ght)      0.17      3.56    0.001759    0.004902
atlas.PostCG l (Postcentral Gyr*eft)      0.14      3.46    0.002231    0.006089
atlas.Cereb2 r (Cerebelum Crus2*ght)     -0.16     -3.24    0.003787    0.010125
atlas.Putamen l                           0.19      3.09    0.005325    0.013952
atlas.Thalamus l                          0.14      3.06    0.005748    0.014765
atlas.OP l (Occipital Pole Left)          0.11      2.90    0.008263    0.020817
atlas.iLOC l (Lateral Occipital*eft)      0.13      2.85    0.009369    0.023157
atlas.Hippocampus r                       0.18      2.81    0.010169    0.024669
atlas.FOrb l (Frontal Orbital C*eft)      0.14      2.69    0.013446    0.032027
atlas.SPL r (Superior Parietal *ght)      0.13      2.65    0.014639    0.034244
atlas.Precuneous (Precuneous Cortex)      0.14      2.64    0.015017    0.034512
atlas.AG r (Angular Gyrus Right)          0.11      2.60    0.016236    0.036671
atlas.toMTG r (Middle Temporal *ght)      0.14      2.55    0.018188    0.040383
atlas.MedFC (Frontal Medial Cortex)       0.14      2.51    0.019927    0.043249
atlas.Accumbens l                         0.13      2.51    0.020139    0.043249
atlas.pSMG l (Supramarginal Gyr*eft)      0.14      2.47    0.021812    0.046087
atlas.MidFG r (Middle Frontal G*ght)      0.14      2.35    0.028363    0.058977
atlas.Caudate r                           0.12      2.26    0.033893    0.069375
atlas.aSMG l (Supramarginal Gyr*eft)      0.15      2.25    0.034538    0.069607
atlas.aPaHC l (Parahippocampal *eft)     -0.13     -2.22    0.037402    0.074238
atlas.sLOC l (Lateral Occipital*eft)     -0.13     -2.20    0.038299    0.074305
atlas.Cereb1 r (Cerebelum Crus1*ght)     -0.14     -2.20    0.038570    0.074305
atlas.Cereb10 l (Cerebelum 10 Left)      -0.13     -2.19    0.039618    0.075216
atlas.pMTG r (Middle Temporal G*ght)      0.11      2.03    0.054680    0.102330
atlas.Amygdala l                          0.10      2.02    0.055541    0.102477
atlas.MidFG l (Middle Frontal G*eft)     -0.12     -1.82    0.082422    0.149962
atlas.Cereb9 l (Cerebelum 9 Left)        -0.08     -1.77    0.090445    0.162305
atlas.Hippocampus l                       0.08      1.72    0.100041    0.177100
atlas.Cereb9 r (Cerebelum 9 Right)       -0.08     -1.67    0.108901    0.190214
atlas.toMTG l (Middle Temporal *eft)      0.10      1.65    0.112688    0.194238
atlas.Cereb2 l (Cerebelum Crus2*eft)     -0.08     -1.53    0.139233    0.236877
atlas.Brain-Stem                         -0.08     -1.50    0.147808    0.248242
atlas.pITG r (Inferior Temporal*ght)     -0.08     -1.49    0.150766    0.250005
atlas.Cereb1 l (Cerebelum Crus1*eft)     -0.09     -1.47    0.154735    0.253379
atlas.OFusG r (Occipital Fusifo*ght)      0.07      1.45    0.159818    0.258470
atlas.Ver8 (Vermis 8)                    -0.06     -1.43    0.166508    0.263356
atlas.Ver12 (Vermis 1 2)                 -0.06     -1.43    0.166859    0.263356
atlas.Caudate l                           0.08      1.38    0.180872    0.282075
atlas.Cereb10 r (Cerebelum 10 Right)     -0.06     -1.30    0.208736    0.321698
atlas.pPaHC r (Parahippocampal *ght)      0.04      1.22    0.233601    0.350227
atlas.TP l (Temporal Pole Left)           0.06      1.22    0.235113    0.350227
atlas.IFG oper l (Inferior Fron*eft)      0.07      1.22    0.235267    0.350227
atlas.Pallidum l                          0.08      1.18    0.252081    0.371040
atlas.Ver6 (Vermis 6)                     0.06      1.17    0.255991    0.372609
atlas.SubCalC (Subcallosal Cortex)        0.06      1.15    0.262252    0.377527
atlas.TOFusC l (Temporal Occipi*eft)      0.06      1.11    0.280129    0.398880
atlas.pPaHC l (Parahippocampal *eft)      0.05      1.04    0.310523    0.437403
atlas.Ver7 (Vermis 7)                     0.04      1.01    0.323092    0.447852
atlas.Cereb7 r (Cerebelum 7b Right)      -0.06     -1.01    0.324778    0.447852
atlas.toITG l (Inferior Tempora*eft)     -0.05     -0.88    0.388185    0.529711
atlas.Ver9 (Vermis 9)                     0.04      0.86    0.401231    0.541869
atlas.sLOC r (Lateral Occipital*ght)     -0.04     -0.84    0.410389    0.543013
atlas.SPL l (Superior Parietal *eft)      0.05      0.84    0.411033    0.543013
atlas.pTFusC r (Temporal Fusifo*ght)     -0.03     -0.83    0.415401    0.543013
atlas.Cereb45 r (Cerebelum 4 5 *ght)      0.04      0.82    0.418659    0.543013
atlas.Ver10 (Vermis 10)                  -0.03     -0.77    0.448694    0.576263
atlas.Cereb6 r (Cerebelum 6 Right)        0.04      0.73    0.473499    0.602218
atlas.Cereb3 l (Cerebelum 3 Left)        -0.04     -0.67    0.509600    0.641900
atlas.Cereb8 r (Cerebelum 8 Right)       -0.04     -0.63    0.536743    0.666167
atlas.toITG r (Inferior Tempora*ght)     -0.04     -0.62    0.541666    0.666167
atlas.pMTG l (Middle Temporal G*eft)      0.04      0.62    0.544121    0.666167
atlas.aMTG r (Middle Temporal G*ght)     -0.03     -0.59    0.561797    0.681439
atlas.Cereb45 l (Cerebelum 4 5 Left)      0.03      0.55    0.586343    0.704688
atlas.SFG l (Superior Frontal G*eft)     -0.03     -0.54    0.594715    0.707140
atlas.OFusG l (Occipital Fusifo*eft)      0.02      0.53    0.599180    0.707140
atlas.Cereb6 l (Cerebelum 6 Left)         0.03      0.51    0.617475    0.722226
atlas.AG l (Angular Gyrus Left)           0.03      0.50    0.623639    0.722980
atlas.pITG l (Inferior Temporal*eft)      0.03      0.44    0.661673    0.760343
atlas.aPaHC r (Parahippocampal *ght)     -0.03     -0.43    0.674341    0.768163
atlas.IFG tri l (Inferior Front*eft)      0.02      0.38    0.708819    0.798360
atlas.Cereb8 l (Cerebelum 8 Left)        -0.02     -0.37    0.713039    0.798360
atlas.aITG r (Inferior Temporal*ght)      0.01      0.31    0.756953    0.833429
atlas.FP l (Frontal Pole Left)            0.02      0.31    0.757553    0.833429
atlas.aTFusC l (Temporal Fusifo*eft)     -0.02     -0.30    0.763446    0.833429
atlas.OP r (Occipital Pole Right)         0.01      0.26    0.797341    0.863237
atlas.aITG l (Inferior Temporal*eft)     -0.01     -0.25    0.806081    0.865546
atlas.aMTG l (Middle Temporal G*eft)      0.01      0.21    0.839083    0.893657
atlas.iLOC r (Lateral Occipital*ght)     -0.01     -0.17    0.868369    0.911879
atlas.aTFusC r (Temporal Fusifo*ght)      0.01      0.17    0.870114    0.911879
atlas.pTFusC l (Temporal Fusifo*eft)     -0.01     -0.13    0.894818    0.930326
atlas.Cereb3 r (Cerebelum 3 Right)       -0.01     -0.11    0.910329    0.939001
atlas.Accumbens r                         0.00      0.06    0.954410    0.976779
atlas.Ver3 (Vermis 3)                     0.00      0.04    0.968771    0.978018
atlas.Ver45 (Vermis 4 5)                  0.00      0.03    0.975168    0.978018
atlas.Cereb7 l (Cerebelum 7b Left)       -0.00     -0.03    0.978018    0.978018
atlas.IC r (Insular Cortex Right)          NaN       NaN         NaN         NaN
