# Supplementary material for: Imaging visuospatial memory in temporal lobe epilepsy—Results of an fMRI study
Source: PLoS One. 2022 Feb 22;17(2):e0264349. doi: 10.1371/journal.pone.0264349 (PMC8863287; doi:10.1371/journal.pone.0264349)
Supplement: S2 Text — (TXT) [file pone.0264349.s003.txt]

Left Parahippocampal Gyrus
Targets                                   beta    F(2,7)       p-unc       p-FDR
atlas.pTFusC l (Temporal Fusifo*eft)      0.44     27.54    0.000482    0.040499
atlas.pPaHC r (Parahippocampal *ght)      0.62     25.33    0.000623    0.040499
atlas.Hippocampus l                       0.45     12.90    0.004489    0.178843
atlas.Hippocampus r                       0.40     11.59    0.006003    0.178843
atlas.aPaHC r (Parahippocampal *ght)      0.68     10.15    0.008536    0.178843
atlas.LG l (Lingual Gyrus Left)           0.32     10.04    0.008786    0.178843
atlas.Cereb3 l (Cerebelum 3 Left)         0.46      9.69    0.009630    0.178843
atlas.Cereb45 l (Cerebelum 4 5 Left)      0.41      7.91    0.015981    0.244050
atlas.IFG tri r (Inferior Front*ght)      0.28      7.73    0.016896    0.244050
atlas.sLOC l (Lateral Occipital*eft)      0.26      7.08    0.020854    0.261766
atlas.toITG l (Inferior Tempora*eft)      0.21      6.45    0.025780    0.261766
atlas.Brain-Stem                          0.40      6.36    0.026611    0.261766
atlas.Cereb45 r (Cerebelum 4 5 *ght)      0.25      6.25    0.027723    0.261766
atlas.pTFusC r (Temporal Fusifo*ght)      0.37      6.15    0.028737    0.261766
atlas.Pallidum l                          0.14      5.94    0.031038    0.261766
atlas.PO r (Parietal Operculum *ght)      0.14      5.84    0.032217    0.261766
atlas.TOFusC l (Temporal Occipi*eft)      0.34      5.66    0.034426    0.263255
atlas.Ver45 (Vermis 4 5)                  0.17      5.19    0.041460    0.284804
atlas.IFG oper r (Inferior Fron*ght)      0.16      5.07    0.043511    0.284804
atlas.Cereb8 r (Cerebelum 8 Right)        0.19      5.05    0.043816    0.284804
atlas.MidFG l (Middle Frontal G*eft)      0.18      4.89    0.046864    0.290110
atlas.Thalamus l                          0.13      4.33    0.059688    0.352700
atlas.MedFC (Frontal Medial Cortex)       0.24      4.09    0.066674    0.373087
atlas.Cereb9 r (Cerebelum 9 Right)        0.20      3.99    0.069598    0.373087
atlas.LG r (Lingual Gyrus Right)          0.24      3.93    0.071748    0.373087
atlas.Putamen r                           0.08      3.84    0.074834    0.374168
atlas.aTFusC r (Temporal Fusifo*ght)      0.23      3.62    0.083422    0.401663
atlas.Cereb8 l (Cerebelum 8 Left)         0.30      3.41    0.092278    0.428432
atlas.TOFusC r (Temporal Occipi*ght)      0.15      3.32    0.097004    0.434848
atlas.pITG l (Inferior Temporal*eft)      0.10      3.15    0.106009    0.445116
atlas.FOrb r (Frontal Orbital C*ght)      0.10      3.13    0.106756    0.445116
atlas.Cereb3 r (Cerebelum 3 Right)        0.23      3.08    0.109567    0.445116
atlas.AG l (Angular Gyrus Left)           0.25      2.91    0.120538    0.461426
atlas.Cereb9 l (Cerebelum 9 Left)         0.23      2.90    0.120681    0.461426
atlas.Amygdala r                          0.26      2.73    0.132765    0.493127
atlas.Precuneous (Precuneous Cortex)      0.21      2.66    0.137888    0.497929
atlas.SCC l (Supracalcarine Cor*eft)      0.18      2.52    0.150037    0.505643
atlas.Putamen l                           0.07      2.50    0.151465    0.505643
atlas.SubCalC (Subcallosal Cortex)        0.17      2.49    0.152904    0.505643
atlas.TP l (Temporal Pole Left)           0.20      2.46    0.155582    0.505643
atlas.pMTG r (Middle Temporal G*ght)      0.14      2.39    0.162004    0.513671
atlas.toMTG r (Middle Temporal *ght)      0.15      2.28    0.172317    0.533362
atlas.Amygdala l                          0.20      2.24    0.177036    0.533404
atlas.pSMG l (Supramarginal Gyr*eft)      0.22      2.19    0.182157    0.533404
atlas.SFG l (Superior Frontal G*eft)      0.17      2.17    0.184640    0.533404
atlas.Ver12 (Vermis 1 2)                  0.17      2.11    0.191715    0.538087
atlas.sLOC r (Lateral Occipital*ght)      0.21      2.09    0.194539    0.538087
atlas.AG r (Angular Gyrus Right)          0.23      1.95    0.212800    0.557841
atlas.pSMG r (Supramarginal Gyr*ght)      0.21      1.93    0.215132    0.557841
atlas.Accumbens r                         0.10      1.91    0.217907    0.557841
atlas.pSTG r (Superior Temporal*ght)      0.13      1.90    0.218845    0.557841
atlas.AC (Cingulate Gyrus, ante*ion)      0.12      1.79    0.235007    0.587518
atlas.aITG r (Inferior Temporal*ght)      0.08      1.75    0.242555    0.594946
atlas.Cereb6 r (Cerebelum 6 Right)        0.09      1.66    0.256872    0.608211
atlas.aTFusC l (Temporal Fusifo*eft)      0.30      1.66    0.257320    0.608211
atlas.aSMG l (Supramarginal Gyr*eft)      0.15      1.61    0.266019    0.617543
atlas.pSTG l (Superior Temporal*eft)      0.16      1.57    0.273949    0.624797
atlas.SPL r (Superior Parietal *ght)      0.06      1.51    0.285318    0.639505
atlas.aITG l (Inferior Temporal*eft)      0.10      1.42    0.304678    0.671323
atlas.FO l (Frontal Operculum C*eft)      0.20      1.32    0.325400    0.705033
atlas.FP l (Frontal Pole Left)            0.16      1.24    0.345777    0.728628
atlas.Ver7 (Vermis 7)                     0.14      1.22    0.352219    0.728628
atlas.MidFG r (Middle Frontal G*ght)      0.11      1.16    0.367280    0.728628
atlas.Ver9 (Vermis 9)                     0.16      1.16    0.368481    0.728628
atlas.OFusG l (Occipital Fusifo*eft)      0.20      1.14    0.372070    0.728628
atlas.Thalamus r                          0.10      1.14    0.373036    0.728628
atlas.Accumbens l                         0.11      1.10    0.383823    0.728628
atlas.FO r (Frontal Operculum C*ght)      0.20      1.10    0.384961    0.728628
atlas.pITG r (Inferior Temporal*ght)      0.09      1.05    0.400368    0.728628
atlas.Caudate r                           0.14      1.05    0.400598    0.728628
atlas.Ver8 (Vermis 8)                     0.19      1.04    0.403624    0.728628
atlas.TP r (Temporal Pole Right)          0.16      1.03    0.405947    0.728628
atlas.SMA r (Juxtapositional Lo*ght)      0.14      1.02    0.409153    0.728628
atlas.Cereb10 l (Cerebelum 10 Left)       0.14      0.93    0.439296    0.759091
atlas.aMTG l (Middle Temporal G*eft)      0.12      0.92    0.443002    0.759091
atlas.Cuneal l (Cuneal Cortex Left)       0.11      0.91    0.443777    0.759091
atlas.IC l (Insular Cortex Left)          0.09      0.83    0.475638    0.803026
atlas.Ver3 (Vermis 3)                     0.14      0.80    0.485067    0.807318
atlas.SFG r (Superior Frontal G*ght)      0.11      0.78    0.496375    0.807318
atlas.Caudate l                           0.09      0.77    0.496811    0.807318
atlas.pMTG l (Middle Temporal G*eft)      0.12      0.74    0.512954    0.816815
atlas.aSMG r (Supramarginal Gyr*ght)      0.13      0.73    0.516571    0.816815
atlas.OP l (Occipital Pole Left)          0.08      0.72    0.521505    0.816815
atlas.FOrb l (Frontal Orbital C*eft)      0.13      0.70    0.528231    0.817500
atlas.CO l (Central Opercular C*eft)      0.09      0.65    0.549011    0.831470
atlas.OP r (Occipital Pole Right)         0.10      0.65    0.551610    0.831470
atlas.Ver10 (Vermis 10)                   0.11      0.63    0.562646    0.831470
atlas.PT r (Planum Temporale Right)       0.10      0.62    0.562842    0.831470
atlas.PO l (Parietal Operculum *eft)      0.07      0.59    0.577302    0.836727
atlas.aMTG r (Middle Temporal G*ght)      0.12      0.59    0.579272    0.836727
atlas.IFG tri l (Inferior Front*eft)      0.11      0.56    0.592299    0.846141
atlas.PreCG r (Precentral Gyrus*ght)      0.11      0.54    0.607150    0.852665
atlas.toMTG l (Middle Temporal *eft)      0.11      0.53    0.609984    0.852665
atlas.CO r (Central Opercular C*ght)      0.11      0.50    0.624950    0.860610
atlas.SPL l (Superior Parietal *eft)      0.10      0.50    0.628907    0.860610
atlas.aSTG l (Superior Temporal*eft)      0.08      0.46    0.647269    0.876510
atlas.toITG r (Inferior Tempora*ght)      0.05      0.44    0.661679    0.885989
atlas.HG l (Heschl's Gyrus Left)          0.07      0.43    0.667899    0.885989
atlas.PT l (Planum Temporale Left)        0.09      0.39    0.689087    0.889260
atlas.PreCG l (Precentral Gyrus*eft)      0.09      0.37    0.701506    0.889260
atlas.PC (Cingulate Gyrus, post*ion)      0.11      0.37    0.702172    0.889260
atlas.Cereb1 r (Cerebelum Crus1*ght)      0.05      0.37    0.703431    0.889260
atlas.PostCG r (Postcentral Gyr*ght)      0.10      0.36    0.707399    0.889260
atlas.Cuneal r (Cuneal Cortex Right)      0.06      0.36    0.711408    0.889260
atlas.Cereb7 l (Cerebelum 7b Left)        0.10      0.34    0.725428    0.898149
atlas.IC r (Insular Cortex Right)         0.04      0.28    0.764161    0.937179
atlas.PP r (Planum Polare Right)          0.05      0.26    0.776612    0.940286
atlas.SCC r (Supracalcarine Cor*ght)      0.07      0.25    0.782100    0.940286
atlas.IFG oper l (Inferior Fron*eft)      0.07      0.24    0.791968    0.940286
atlas.PaCiG r (Paracingulate Gy*ght)      0.09      0.24    0.796098    0.940286
atlas.iLOC l (Lateral Occipital*eft)      0.08      0.23    0.802860    0.940286
atlas.Cereb6 l (Cerebelum 6 Left)         0.05      0.21    0.812935    0.943586
atlas.Cereb2 l (Cerebelum Crus2*eft)      0.04      0.18    0.836349    0.955743
atlas.Cereb2 r (Cerebelum Crus2*ght)      0.06      0.18    0.838943    0.955743
atlas.Ver6 (Vermis 6)                     0.04      0.17    0.845465    0.955743
atlas.Cereb7 r (Cerebelum 7b Right)       0.03      0.16    0.855795    0.959080
atlas.Cereb10 r (Cerebelum 10 Right)      0.05      0.14    0.870652    0.965101
atlas.HG r (Heschl's Gyrus Right)         0.05      0.13    0.876015    0.965101
atlas.ICC l (Intracalcarine Cor*eft)      0.05      0.11    0.893350    0.975929
atlas.FP r (Frontal Pole Right)           0.05      0.08    0.926882    0.981862
atlas.OFusG r (Occipital Fusifo*ght)      0.03      0.08    0.927929    0.981862
atlas.Pallidum r                          0.05      0.07    0.931860    0.981862
atlas.SMA L(Juxtapositional Lob*eft)      0.05      0.07    0.935850    0.981862
atlas.PostCG l (Postcentral Gyr*eft)      0.06      0.06    0.943423    0.981862
atlas.ICC r (Intracalcarine Cor*ght)      0.02      0.05    0.949609    0.981862
atlas.Cereb1 l (Cerebelum Crus1*eft)      0.03      0.05    0.951651    0.981862
atlas.aSTG r (Superior Temporal*ght)      0.02      0.03    0.968284    0.991157
atlas.PP l (Planum Polare Left)           0.02      0.02    0.983898    0.992364
atlas.iLOC r (Lateral Occipital*ght)      0.02      0.02    0.984731    0.992364
atlas.PaCiG l (Paracingulate Gy*eft)      0.01      0.00    0.997120    0.997120
atlas.aPaHC l (Parahippocampal *eft)       NaN       NaN         NaN         NaN
atlas.pPaHC l (Parahippocampal *eft)       NaN       NaN         NaN         NaN

Right Parahippocampal Gyrus
Targets                                   beta    F(2,7)       p-unc       p-FDR
atlas.Brain-Stem                          0.44     35.25    0.000221    0.024921
atlas.pPaHC l (Parahippocampal *eft)      0.62     29.63    0.000383    0.024921
atlas.TP r (Temporal Pole Right)          0.40     14.85    0.003028    0.131200
atlas.aPaHC l (Parahippocampal *eft)      0.67     11.19    0.006604    0.172240
atlas.pTFusC r (Temporal Fusifo*ght)      0.49     11.18    0.006625    0.172240
atlas.pTFusC l (Temporal Fusifo*eft)      0.27     10.09    0.008672    0.187885
atlas.Cereb45 r (Cerebelum 4 5 *ght)      0.34      9.32    0.010620    0.192982
atlas.aTFusC r (Temporal Fusifo*ght)      0.32      8.92    0.011876    0.192982
atlas.aITG r (Inferior Temporal*ght)      0.32      8.41    0.013776    0.198982
atlas.pSTG l (Superior Temporal*eft)      0.18      8.05    0.015323    0.199205
atlas.Hippocampus r                       0.55      6.96    0.021666    0.232287
atlas.Cereb6 r (Cerebelum 6 Right)        0.19      6.86    0.022389    0.232287
atlas.pITG r (Inferior Temporal*ght)      0.23      6.71    0.023607    0.232287
atlas.LG r (Lingual Gyrus Right)          0.32      6.52    0.025188    0.232287
atlas.SCC r (Supracalcarine Cor*ght)      0.15      6.22    0.028017    0.232287
atlas.Ver3 (Vermis 3)                     0.26      6.16    0.028589    0.232287
atlas.Cereb45 l (Cerebelum 4 5 Left)      0.39      5.67    0.034315    0.257136
atlas.Cereb3 r (Cerebelum 3 Right)        0.37      5.58    0.035603    0.257136
atlas.Ver7 (Vermis 7)                     0.13      5.36    0.038808    0.265526
atlas.pSTG r (Superior Temporal*ght)      0.14      4.88    0.047086    0.306060
atlas.Cereb9 r (Cerebelum 9 Right)        0.27      4.61    0.052769    0.326662
atlas.Cereb1 l (Cerebelum Crus1*eft)      0.19      4.25    0.061766    0.364983
atlas.aMTG r (Middle Temporal G*ght)      0.27      4.13    0.065509    0.370270
atlas.TP l (Temporal Pole Left)           0.22      3.49    0.088902    0.474513
atlas.LG l (Lingual Gyrus Left)           0.26      3.44    0.091253    0.474513
atlas.Ver6 (Vermis 6)                     0.18      3.21    0.102636    0.486552
atlas.Amygdala l                          0.18      3.14    0.106570    0.486552
atlas.FO l (Frontal Operculum C*eft)      0.23      3.13    0.106935    0.486552
atlas.Hippocampus l                       0.27      3.10    0.108539    0.486552
atlas.Cereb3 l (Cerebelum 3 Left)         0.30      2.92    0.119723    0.512829
atlas.Cereb6 l (Cerebelum 6 Left)         0.18      2.85    0.124115    0.512829
atlas.Caudate r                           0.10      2.82    0.126235    0.512829
atlas.Thalamus l                          0.14      2.72    0.134001    0.527883
atlas.FO r (Frontal Operculum C*ght)      0.14      2.64    0.139639    0.533914
atlas.TOFusC l (Temporal Occipi*eft)      0.19      2.57    0.145859    0.541761
atlas.aITG l (Inferior Temporal*eft)      0.13      2.48    0.153729    0.555131
atlas.OP r (Occipital Pole Right)         0.18      2.22    0.178795    0.573798
atlas.ICC r (Intracalcarine Cor*ght)      0.13      2.18    0.183884    0.573798
atlas.aSTG r (Superior Temporal*ght)      0.10      2.17    0.184641    0.573798
atlas.TOFusC r (Temporal Occipi*ght)      0.20      2.15    0.187345    0.573798
atlas.toITG l (Inferior Tempora*eft)      0.21      2.15    0.187403    0.573798
atlas.Amygdala r                          0.23      2.14    0.188478    0.573798
atlas.Ver45 (Vermis 4 5)                  0.16      2.05    0.199002    0.573798
atlas.Cereb2 l (Cerebelum Crus2*eft)      0.13      2.04    0.200148    0.573798
atlas.ICC l (Intracalcarine Cor*eft)      0.09      2.03    0.202080    0.573798
atlas.iLOC l (Lateral Occipital*eft)      0.15      2.02    0.203036    0.573798
atlas.SCC l (Supracalcarine Cor*eft)      0.15      1.83    0.229066    0.620040
atlas.Ver8 (Vermis 8)                     0.15      1.79    0.235112    0.620040
atlas.pSMG r (Supramarginal Gyr*ght)      0.20      1.73    0.244857    0.620040
atlas.SubCalC (Subcallosal Cortex)        0.20      1.73    0.245560    0.620040
atlas.Pallidum r                          0.14      1.71    0.248063    0.620040
atlas.pITG l (Inferior Temporal*eft)      0.08      1.69    0.251626    0.620040
atlas.CO r (Central Opercular C*ght)      0.18      1.68    0.254342    0.620040
atlas.Thalamus r                          0.13      1.66    0.257555    0.620040
atlas.MedFC (Frontal Medial Cortex)       0.18      1.59    0.270423    0.639182
atlas.Cereb1 r (Cerebelum Crus1*ght)      0.11      1.50    0.286163    0.656597
atlas.FOrb r (Frontal Orbital C*ght)      0.15      1.49    0.288279    0.656597
atlas.OP l (Occipital Pole Left)          0.14      1.47    0.292943    0.656597
atlas.Putamen l                           0.14      1.40    0.308857    0.673163
atlas.AG r (Angular Gyrus Right)          0.18      1.39    0.310691    0.673163
atlas.Cereb2 r (Cerebelum Crus2*ght)      0.13      1.36    0.316375    0.674242
atlas.OFusG l (Occipital Fusifo*eft)      0.11      1.33    0.323010    0.677279
atlas.Caudate l                           0.10      1.30    0.332158    0.682216
atlas.Cereb9 l (Cerebelum 9 Left)         0.16      1.28    0.335860    0.682216
atlas.aMTG l (Middle Temporal G*eft)      0.10      1.22    0.350732    0.683187
atlas.pMTG l (Middle Temporal G*eft)      0.06      1.20    0.355528    0.683187
atlas.PreCG r (Precentral Gyrus*ght)      0.16      1.20    0.356037    0.683187
atlas.Ver12 (Vermis 1 2)                  0.15      1.20    0.357360    0.683187
atlas.PreCG l (Precentral Gyrus*eft)      0.23      1.17    0.363798    0.685417
atlas.PT l (Planum Temporale Left)        0.10      1.15    0.371266    0.689494
atlas.OFusG r (Occipital Fusifo*ght)      0.11      1.04    0.400894    0.723452
atlas.aSMG l (Supramarginal Gyr*eft)      0.15      1.04    0.402390    0.723452
atlas.PO l (Parietal Operculum *eft)      0.13      1.03    0.406246    0.723452
atlas.pSMG l (Supramarginal Gyr*eft)      0.14      0.99    0.419255    0.733359
atlas.aTFusC l (Temporal Fusifo*eft)      0.14      0.94    0.433812    0.733359
atlas.IC l (Insular Cortex Left)          0.13      0.93    0.439481    0.733359
atlas.SPL r (Superior Parietal *ght)      0.17      0.92    0.441134    0.733359
atlas.sLOC r (Lateral Occipital*ght)      0.13      0.92    0.442231    0.733359
atlas.Putamen r                           0.08      0.88    0.456290    0.733359
atlas.PP r (Planum Polare Right)          0.15      0.86    0.462988    0.733359
atlas.PostCG r (Postcentral Gyr*ght)      0.15      0.84    0.469327    0.733359
atlas.aSTG l (Superior Temporal*eft)      0.10      0.84    0.469892    0.733359
atlas.PostCG l (Postcentral Gyr*eft)      0.21      0.82    0.477344    0.733359
atlas.toMTG l (Middle Temporal *eft)      0.14      0.81    0.481660    0.733359
atlas.Ver10 (Vermis 10)                   0.11      0.80    0.485668    0.733359
atlas.aSMG r (Supramarginal Gyr*ght)      0.09      0.80    0.487370    0.733359
atlas.sLOC l (Lateral Occipital*eft)      0.15      0.79    0.490786    0.733359
atlas.AC (Cingulate Gyrus, ante*ion)      0.10      0.77    0.499318    0.737629
atlas.Cereb8 r (Cerebelum 8 Right)        0.15      0.73    0.516639    0.754641
atlas.toITG r (Inferior Tempora*ght)      0.19      0.71    0.525576    0.756933
atlas.AG l (Angular Gyrus Left)           0.08      0.69    0.532397    0.756933
atlas.SPL l (Superior Parietal *eft)      0.14      0.68    0.535676    0.756933
atlas.FOrb l (Frontal Orbital C*eft)      0.14      0.64    0.557891    0.775893
atlas.toMTG r (Middle Temporal *ght)      0.05      0.63    0.561031    0.775893
atlas.PaCiG r (Paracingulate Gy*ght)      0.10      0.58    0.584343    0.792965
atlas.PO r (Parietal Operculum *ght)      0.06      0.57    0.589446    0.792965
atlas.PaCiG l (Paracingulate Gy*eft)      0.08      0.57    0.591674    0.792965
atlas.Ver9 (Vermis 9)                     0.08      0.54    0.604570    0.801981
atlas.SMA L(Juxtapositional Lob*eft)      0.15      0.52    0.617525    0.808977
atlas.PT r (Planum Temporale Right)       0.06      0.50    0.626087    0.808977
atlas.IFG tri l (Inferior Front*eft)      0.08      0.50    0.628513    0.808977
atlas.pMTG r (Middle Temporal G*ght)      0.05      0.48    0.639060    0.814488
atlas.Cereb8 l (Cerebelum 8 Left)         0.14      0.46    0.646377    0.815815
atlas.Cereb10 r (Cerebelum 10 Right)      0.10      0.42    0.674269    0.840813
atlas.Pallidum l                          0.06      0.41    0.679118    0.840813
atlas.Accumbens l                         0.11      0.38    0.694908    0.844873
atlas.PP l (Planum Polare Left)           0.09      0.37    0.702792    0.844873
atlas.Cuneal l (Cuneal Cortex Left)       0.05      0.36    0.710146    0.844873
atlas.Precuneous (Precuneous Cortex)      0.09      0.36    0.710949    0.844873
atlas.SFG l (Superior Frontal G*eft)      0.07      0.35    0.714893    0.844873
atlas.MidFG r (Middle Frontal G*ght)      0.08      0.33    0.730865    0.849891
atlas.IFG oper l (Inferior Fron*eft)      0.06      0.32    0.737834    0.849891
atlas.SMA r (Juxtapositional Lo*ght)      0.11      0.32    0.738751    0.849891
atlas.IFG tri r (Inferior Front*ght)      0.09      0.30    0.748841    0.853942
atlas.Cereb7 r (Cerebelum 7b Right)       0.10      0.28    0.762052    0.861450
atlas.IFG oper r (Inferior Fron*ght)      0.05      0.20    0.827146    0.926974
atlas.MidFG l (Middle Frontal G*eft)      0.06      0.17    0.844255    0.938061
atlas.Accumbens r                         0.06      0.15    0.861575    0.939547
atlas.HG l (Heschl's Gyrus Left)          0.05      0.14    0.869667    0.939547
atlas.Cuneal r (Cuneal Cortex Right)      0.10      0.14    0.872400    0.939547
atlas.HG r (Heschl's Gyrus Right)         0.08      0.14    0.874502    0.939547
atlas.iLOC r (Lateral Occipital*ght)      0.03      0.11    0.897019    0.945299
atlas.PC (Cingulate Gyrus, post*ion)      0.06      0.11    0.897714    0.945299
atlas.CO l (Central Opercular C*eft)      0.03      0.11    0.901669    0.945299
atlas.SFG r (Superior Frontal G*ght)      0.04      0.08    0.920166    0.954641
atlas.Cereb10 l (Cerebelum 10 Left)       0.03      0.08    0.925268    0.954641
atlas.FP l (Frontal Pole Left)            0.04      0.05    0.952131    0.974623
atlas.FP r (Frontal Pole Right)           0.02      0.04    0.962791    0.977834
atlas.IC r (Insular Cortex Right)         0.02      0.02    0.975847    0.983412
atlas.Cereb7 l (Cerebelum 7b Left)        0.02      0.02    0.984748    0.984748
atlas.aPaHC r (Parahippocampal *ght)       NaN       NaN         NaN         NaN
atlas.pPaHC r (Parahippocampal *ght)       NaN       NaN         NaN         NaN

Left Hippocampus
Targets                                   beta      T(8)       p-unc       p-FDR
atlas.Amygdala l                          0.49      6.64    0.000163    0.021343
atlas.Cereb45 l (Cerebelum 4 5 Left)      0.37      5.91    0.000359    0.023511
atlas.aPaHC l (Parahippocampal *eft)      0.27      5.13    0.000898    0.039205
atlas.Hippocampus r                       0.37      4.86    0.001255    0.039621
atlas.Amygdala r                          0.30      4.71    0.001512    0.039621
atlas.pMTG l (Middle Temporal G*eft)     -0.17     -4.32    0.002563    0.048603
atlas.pPaHC l (Parahippocampal *eft)      0.36      4.31    0.002597    0.048603
atlas.MidFG r (Middle Frontal G*ght)     -0.31     -4.00    0.003941    0.064531
atlas.iLOC r (Lateral Occipital*ght)      0.19      3.62    0.006770    0.098519
atlas.LG l (Lingual Gyrus Left)           0.37      3.50    0.008048    0.098519
atlas.LG r (Lingual Gyrus Right)          0.27      3.46    0.008548    0.098519
atlas.SFG r (Superior Frontal G*ght)     -0.22     -3.42    0.009025    0.098519
atlas.pSMG r (Supramarginal Gyr*ght)     -0.27     -3.27    0.011296    0.111877
atlas.aITG l (Inferior Temporal*eft)     -0.24     -3.24    0.011956    0.111877
atlas.AG r (Angular Gyrus Right)         -0.23     -3.19    0.012882    0.112376
atlas.FP r (Frontal Pole Right)          -0.23     -3.14    0.013725    0.112376
atlas.Cereb2 r (Cerebelum Crus2*ght)      0.19      3.04    0.016031    0.123532
atlas.Cereb45 r (Cerebelum 4 5 *ght)      0.28      2.96    0.018185    0.124220
atlas.Cereb3 l (Cerebelum 3 Left)         0.24      2.96    0.018238    0.124220
atlas.Ver6 (Vermis 6)                     0.25      2.93    0.018965    0.124220
atlas.Cereb1 r (Cerebelum Crus1*ght)      0.22      2.75    0.024925    0.150308
atlas.Cereb9 r (Cerebelum 9 Right)        0.22      2.75    0.025243    0.150308
atlas.Ver45 (Vermis 4 5)                  0.17      2.56    0.033601    0.187510
atlas.pPaHC r (Parahippocampal *ght)      0.23      2.50    0.036723    0.187510
atlas.Thalamus l                          0.20      2.49    0.037370    0.187510
atlas.Brain-Stem                          0.12      2.46    0.039208    0.187510
atlas.PostCG l (Postcentral Gyr*eft)      0.20      2.45    0.039892    0.187510
atlas.Cereb6 r (Cerebelum 6 Right)        0.20      2.44    0.040337    0.187510
atlas.ICC r (Intracalcarine Cor*ght)      0.15      2.43    0.041510    0.187510
atlas.IC l (Insular Cortex Left)          0.18      2.25    0.054982    0.240089
atlas.IFG tri r (Inferior Front*ght)     -0.16     -2.22    0.057221    0.241807
atlas.aPaHC r (Parahippocampal *ght)      0.14      2.09    0.070537    0.279603
atlas.OP r (Occipital Pole Right)         0.18      2.08    0.071607    0.279603
atlas.Accumbens l                         0.09      2.05    0.074561    0.279603
atlas.aMTG r (Middle Temporal G*ght)      0.18      2.03    0.076310    0.279603
atlas.Cereb6 l (Cerebelum 6 Left)         0.20      2.03    0.076837    0.279603
atlas.PreCG l (Precentral Gyrus*eft)      0.12      1.99    0.082115    0.290730
atlas.SubCalC (Subcallosal Cortex)       -0.10     -1.96    0.085170    0.293611
atlas.Cereb8 r (Cerebelum 8 Right)        0.17      1.94    0.088279    0.296526
atlas.PaCiG r (Paracingulate Gy*ght)     -0.15     -1.86    0.099169    0.319427
atlas.FP l (Frontal Pole Left)           -0.11     -1.86    0.099973    0.319427
atlas.aSMG r (Supramarginal Gyr*ght)     -0.23     -1.84    0.103024    0.321336
atlas.SCC l (Supracalcarine Cor*eft)      0.12      1.71    0.126024    0.376560
atlas.HG l (Heschl's Gyrus Left)         -0.09     -1.71    0.126478    0.376560
atlas.FOrb r (Frontal Orbital C*ght)     -0.14     -1.69    0.129936    0.378259
atlas.pSMG l (Supramarginal Gyr*eft)     -0.12     -1.63    0.141487    0.390488
atlas.pSTG r (Superior Temporal*ght)     -0.13     -1.60    0.148782    0.390488
atlas.Ver7 (Vermis 7)                     0.12      1.58    0.151782    0.390488
atlas.Thalamus r                          0.15      1.57    0.155305    0.390488
atlas.Putamen l                           0.07      1.56    0.156577    0.390488
atlas.IC r (Insular Cortex Right)         0.10      1.56    0.157104    0.390488
atlas.toITG r (Inferior Tempora*ght)      0.13      1.56    0.157528    0.390488
atlas.CO l (Central Opercular C*eft)      0.14      1.56    0.157984    0.390488
atlas.TOFusC r (Temporal Occipi*ght)      0.18      1.54    0.163241    0.396011
atlas.PT l (Planum Temporale Left)       -0.10     -1.48    0.177470    0.422700
atlas.PC (Cingulate Gyrus, post*ion)      0.16      1.46    0.182783    0.427582
atlas.IFG oper r (Inferior Fron*ght)     -0.09     -1.43    0.191286    0.439622
atlas.OP l (Occipital Pole Left)          0.10      1.39    0.203360    0.449070
atlas.ICC l (Intracalcarine Cor*eft)      0.10      1.38    0.204544    0.449070
atlas.AG l (Angular Gyrus Left)          -0.09     -1.37    0.208539    0.449070
atlas.Ver10 (Vermis 10)                   0.12      1.36    0.209717    0.449070
atlas.pSTG l (Superior Temporal*eft)     -0.12     -1.35    0.213407    0.449070
atlas.TOFusC l (Temporal Occipi*eft)      0.17      1.34    0.215965    0.449070
atlas.Ver3 (Vermis 3)                     0.07      1.33    0.220648    0.450782
atlas.pITG l (Inferior Temporal*eft)     -0.18     -1.32    0.223671    0.450782
atlas.Cereb7 l (Cerebelum 7b Left)       -0.12     -1.31    0.228118    0.452780
atlas.OFusG l (Occipital Fusifo*eft)      0.14      1.27    0.238886    0.467075
atlas.sLOC l (Lateral Occipital*eft)      0.09      1.24    0.250812    0.483182
atlas.PP r (Planum Polare Right)          0.11      1.22    0.257659    0.487070
atlas.Cereb3 r (Cerebelum 3 Right)        0.10      1.21    0.260267    0.487070
atlas.Precuneous (Precuneous Cortex)      0.12      1.19    0.269033    0.496384
atlas.Accumbens r                        -0.10     -1.16    0.281212    0.511649
atlas.TP l (Temporal Pole Left)           0.09      1.09    0.308177    0.545394
atlas.PaCiG l (Paracingulate Gy*eft)     -0.10     -1.07    0.315251    0.545394
atlas.PT r (Planum Temporale Right)      -0.09     -1.07    0.316912    0.545394
atlas.aSMG l (Supramarginal Gyr*eft)     -0.07     -1.07    0.317194    0.545394
atlas.aSTG r (Superior Temporal*ght)      0.09      1.06    0.320575    0.545394
atlas.Cereb10 l (Cerebelum 10 Left)      -0.13     -1.02    0.337330    0.561965
atlas.FO r (Frontal Operculum C*ght)     -0.07     -1.02    0.338895    0.561965
atlas.Ver9 (Vermis 9)                     0.09      0.99    0.351080    0.574894
atlas.IFG oper l (Inferior Fron*eft)     -0.09     -0.98    0.357944    0.575765
atlas.MidFG l (Middle Frontal G*eft)      0.05      0.96    0.363914    0.575765
atlas.pITG r (Inferior Temporal*ght)      0.09      0.96    0.364798    0.575765
atlas.aSTG l (Superior Temporal*eft)      0.06      0.92    0.383956    0.594721
atlas.SMA L(Juxtapositional Lob*eft)     -0.08     -0.92    0.385888    0.594721
atlas.Cuneal r (Cuneal Cortex Right)      0.05      0.89    0.401647    0.607685
atlas.TP r (Temporal Pole Right)          0.08      0.88    0.403577    0.607685
atlas.aTFusC r (Temporal Fusifo*ght)     -0.08     -0.85    0.418626    0.623181
atlas.pTFusC r (Temporal Fusifo*ght)      0.10      0.81    0.441564    0.649942
atlas.MedFC (Frontal Medial Cortex)       0.07      0.79    0.451757    0.656718
atlas.toMTG r (Middle Temporal *ght)     -0.05     -0.78    0.456194    0.656718
atlas.OFusG r (Occipital Fusifo*ght)      0.08      0.76    0.469101    0.665317
atlas.aITG r (Inferior Temporal*ght)      0.05      0.75    0.472324    0.665317
atlas.SCC r (Supracalcarine Cor*ght)      0.07      0.72    0.490322    0.683320
atlas.Cereb10 r (Cerebelum 10 Right)     -0.05     -0.70    0.505637    0.697247
atlas.PO r (Parietal Operculum *ght)     -0.05     -0.68    0.513924    0.701292
atlas.PreCG r (Precentral Gyrus*ght)     -0.08     -0.66    0.530618    0.716443
atlas.Cereb1 l (Cerebelum Crus1*eft)      0.07      0.65    0.535965    0.716443
atlas.Cereb9 l (Cerebelum 9 Left)         0.05      0.63    0.547439    0.716528
atlas.Ver12 (Vermis 1 2)                 -0.05     -0.63    0.549116    0.716528
atlas.Cereb8 l (Cerebelum 8 Left)         0.07      0.60    0.562410    0.716528
atlas.AC (Cingulate Gyrus, ante*ion)     -0.06     -0.60    0.562874    0.716528
atlas.Cereb7 r (Cerebelum 7b Right)       0.04      0.60    0.563377    0.716528
atlas.PostCG r (Postcentral Gyr*ght)     -0.07     -0.58    0.574749    0.723963
atlas.PO l (Parietal Operculum *eft)      0.03      0.48    0.646883    0.797093
atlas.Cereb2 l (Cerebelum Crus2*eft)     -0.05     -0.47    0.648319    0.797093
atlas.SFG l (Superior Frontal G*eft)     -0.03     -0.47    0.651061    0.797093
atlas.FOrb l (Frontal Orbital C*eft)     -0.05     -0.46    0.658502    0.798738
atlas.Caudate l                           0.04      0.39    0.708501    0.851501
atlas.toMTG l (Middle Temporal *eft)     -0.03     -0.36    0.729369    0.868612
atlas.aTFusC l (Temporal Fusifo*eft)      0.03      0.32    0.755201    0.891273
atlas.sLOC r (Lateral Occipital*ght)     -0.03     -0.31    0.763019    0.891317
atlas.iLOC l (Lateral Occipital*eft)     -0.04     -0.30    0.768846    0.891317
atlas.Pallidum r                          0.03      0.28    0.786337    0.899435
atlas.toITG l (Inferior Tempora*eft)      0.02      0.28    0.789580    0.899435
atlas.FO l (Frontal Operculum C*eft)     -0.02     -0.25    0.812181    0.908664
atlas.SMA r (Juxtapositional Lo*ght)     -0.02     -0.24    0.814966    0.908664
atlas.CO r (Central Opercular C*ght)      0.02      0.22    0.828848    0.908664
atlas.PP l (Planum Polare Left)          -0.01     -0.21    0.836243    0.908664
atlas.SPL l (Superior Parietal *eft)      0.01      0.21    0.836820    0.908664
atlas.Ver8 (Vermis 8)                     0.02      0.21    0.840062    0.908664
atlas.pMTG r (Middle Temporal G*ght)     -0.01     -0.20    0.846236    0.908664
atlas.HG r (Heschl's Gyrus Right)         0.01      0.16    0.877325    0.927557
atlas.Caudate r                          -0.02     -0.16    0.879030    0.927557
atlas.Putamen r                          -0.01     -0.15    0.885074    0.927557
atlas.Pallidum l                          0.01      0.11    0.916291    0.950213
atlas.pTFusC l (Temporal Fusifo*eft)      0.01      0.09    0.926840    0.950213
atlas.Cuneal l (Cuneal Cortex Left)       0.01      0.09    0.933156    0.950213
atlas.IFG tri l (Inferior Front*eft)     -0.01     -0.08    0.935706    0.950213
atlas.SPL r (Superior Parietal *ght)     -0.01     -0.06    0.957295    0.964659
atlas.aMTG l (Middle Temporal G*eft)     -0.00     -0.03    0.974395    0.974395
atlas.Hippocampus l                        NaN       NaN         NaN         NaN

Right Hippocampus
Targets                                   beta      T(8)       p-unc       p-FDR
atlas.Amygdala r                          0.46      6.78    0.000141    0.018426
atlas.Thalamus l                          0.22      6.11    0.000287    0.018781
atlas.Cereb45 r (Cerebelum 4 5 *ght)      0.25      5.07    0.000960    0.032894
atlas.pPaHC l (Parahippocampal *eft)      0.38      5.02    0.001021    0.032894
atlas.Hippocampus l                       0.37      4.86    0.001255    0.032894
atlas.OP r (Occipital Pole Right)        -0.19     -3.77    0.005447    0.118922
atlas.pPaHC r (Parahippocampal *ght)      0.42      3.64    0.006604    0.123592
atlas.Brain-Stem                          0.27      3.43    0.008962    0.133162
atlas.OP l (Occipital Pole Left)         -0.22     -3.42    0.009149    0.133162
atlas.Cereb3 l (Cerebelum 3 Left)         0.29      3.21    0.012479    0.150041
atlas.aPaHC r (Parahippocampal *ght)      0.36      3.20    0.012599    0.150041
atlas.Ver3 (Vermis 3)                     0.22      2.95    0.018469    0.201620
atlas.Thalamus r                          0.24      2.81    0.022677    0.228516
atlas.Cereb10 r (Cerebelum 10 Right)     -0.11     -2.48    0.038171    0.357170
atlas.Accumbens l                         0.16      2.38    0.044893    0.380139
atlas.Amygdala l                          0.27      2.33    0.047976    0.380139
atlas.TP r (Temporal Pole Right)          0.22      2.31    0.049331    0.380139
atlas.LG r (Lingual Gyrus Right)          0.13      2.06    0.073284    0.533345
atlas.AG r (Angular Gyrus Right)         -0.12     -2.02    0.077768    0.536193
atlas.Cereb3 r (Cerebelum 3 Right)        0.18      1.97    0.084161    0.551254
atlas.TP l (Temporal Pole Left)           0.14      1.90    0.094524    0.576808
atlas.iLOC l (Lateral Occipital*eft)     -0.20     -1.87    0.098464    0.576808
atlas.Cereb45 l (Cerebelum 4 5 Left)      0.15      1.85    0.101272    0.576808
atlas.FP l (Frontal Pole Left)           -0.16     -1.82    0.105842    0.577721
atlas.IC r (Insular Cortex Right)         0.14      1.79    0.111434    0.578403
atlas.aPaHC l (Parahippocampal *eft)      0.14      1.76    0.117167    0.578403
atlas.aMTG r (Middle Temporal G*ght)      0.15      1.74    0.119213    0.578403
atlas.Cuneal r (Cuneal Cortex Right)     -0.17     -1.72    0.123823    0.579313
atlas.Ver10 (Vermis 10)                   0.14      1.68    0.132056    0.596531
atlas.aSTG r (Superior Temporal*ght)      0.14      1.53    0.164247    0.602700
atlas.Pallidum l                          0.06      1.53    0.164339    0.602700
atlas.aSMG l (Supramarginal Gyr*eft)     -0.14     -1.52    0.166719    0.602700
atlas.PP r (Planum Polare Right)          0.16      1.52    0.166787    0.602700
atlas.pTFusC r (Temporal Fusifo*ght)      0.08      1.52    0.167836    0.602700
atlas.pITG r (Inferior Temporal*ght)     -0.05     -1.51    0.170695    0.602700
atlas.PP l (Planum Polare Left)           0.15      1.50    0.173056    0.602700
atlas.Caudate l                           0.15      1.49    0.173554    0.602700
atlas.FO l (Frontal Operculum C*eft)     -0.10     -1.44    0.186567    0.602700
atlas.aITG r (Inferior Temporal*ght)      0.07      1.44    0.189042    0.602700
atlas.sLOC r (Lateral Occipital*ght)     -0.12     -1.43    0.189317    0.602700
atlas.Ver45 (Vermis 4 5)                  0.15      1.40    0.199182    0.602700
atlas.Accumbens r                         0.09      1.39    0.200993    0.602700
atlas.aSMG r (Supramarginal Gyr*ght)     -0.06     -1.39    0.202951    0.602700
atlas.pSMG r (Supramarginal Gyr*ght)     -0.06     -1.37    0.208568    0.602700
atlas.FOrb r (Frontal Orbital C*ght)      0.13      1.36    0.210929    0.602700
atlas.SCC r (Supracalcarine Cor*ght)     -0.14     -1.35    0.212959    0.602700
atlas.TOFusC r (Temporal Occipi*ght)      0.11      1.34    0.216236    0.602700
atlas.SCC l (Supracalcarine Cor*eft)     -0.11     -1.32    0.222165    0.606325
atlas.sLOC l (Lateral Occipital*eft)     -0.10     -1.26    0.243648    0.651385
atlas.aSTG l (Superior Temporal*eft)      0.10      1.16    0.279789    0.718472
atlas.CO r (Central Opercular C*ght)     -0.08     -1.10    0.303088    0.718472
atlas.Pallidum r                          0.08      1.10    0.303561    0.718472
atlas.TOFusC l (Temporal Occipi*eft)     -0.09     -1.10    0.303757    0.718472
atlas.IFG oper l (Inferior Fron*eft)     -0.11     -1.08    0.310100    0.718472
atlas.aTFusC l (Temporal Fusifo*eft)      0.08      1.08    0.311722    0.718472
atlas.pITG l (Inferior Temporal*eft)     -0.10     -1.07    0.317335    0.718472
atlas.Caudate r                           0.12      1.06    0.321698    0.718472
atlas.SPL l (Superior Parietal *eft)     -0.11     -1.04    0.327367    0.718472
atlas.FOrb l (Frontal Orbital C*eft)      0.10      1.01    0.340291    0.718472
atlas.IC l (Insular Cortex Left)          0.10      0.99    0.349789    0.718472
atlas.Putamen r                           0.05      0.99    0.351635    0.718472
atlas.FP r (Frontal Pole Right)          -0.05     -0.99    0.352497    0.718472
atlas.pMTG l (Middle Temporal G*eft)     -0.08     -0.97    0.358454    0.718472
atlas.Cereb9 r (Cerebelum 9 Right)        0.12      0.93    0.380719    0.718472
atlas.Cereb6 l (Cerebelum 6 Left)        -0.10     -0.93    0.381421    0.718472
atlas.pSTG r (Superior Temporal*ght)     -0.07     -0.92    0.382521    0.718472
atlas.iLOC r (Lateral Occipital*ght)     -0.08     -0.91    0.390712    0.718472
atlas.PO l (Parietal Operculum *eft)      0.05      0.90    0.392679    0.718472
atlas.MidFG l (Middle Frontal G*eft)     -0.09     -0.90    0.393569    0.718472
atlas.Ver6 (Vermis 6)                     0.08      0.90    0.394165    0.718472
atlas.Cereb6 r (Cerebelum 6 Right)       -0.09     -0.89    0.399963    0.718472
atlas.PreCG r (Precentral Gyrus*ght)     -0.06     -0.88    0.402534    0.718472
atlas.FO r (Frontal Operculum C*ght)      0.06      0.88    0.405166    0.718472
atlas.SFG l (Superior Frontal G*eft)     -0.07     -0.87    0.411904    0.718472
atlas.toMTG r (Middle Temporal *ght)      0.06      0.86    0.412854    0.718472
atlas.AG l (Angular Gyrus Left)          -0.06     -0.85    0.421206    0.718472
atlas.IFG tri l (Inferior Front*eft)     -0.08     -0.85    0.422308    0.718472
atlas.SubCalC (Subcallosal Cortex)        0.07      0.79    0.450553    0.756697
atlas.SPL r (Superior Parietal *ght)     -0.07     -0.78    0.460600    0.763780
atlas.OFusG l (Occipital Fusifo*eft)     -0.09     -0.76    0.468344    0.766913
atlas.Cereb7 l (Cerebelum 7b Left)        0.04      0.71    0.498885    0.802989
atlas.LG l (Lingual Gyrus Left)           0.05      0.67    0.518708    0.802989
atlas.Ver8 (Vermis 8)                    -0.07     -0.67    0.519428    0.802989
atlas.aITG l (Inferior Temporal*eft)     -0.05     -0.67    0.522905    0.802989
atlas.Ver9 (Vermis 9)                    -0.07     -0.66    0.528076    0.802989
atlas.pSMG l (Supramarginal Gyr*eft)     -0.06     -0.64    0.540793    0.802989
atlas.Cuneal l (Cuneal Cortex Left)      -0.07     -0.64    0.542208    0.802989
atlas.Putamen l                          -0.05     -0.63    0.545440    0.802989
atlas.Cereb9 l (Cerebelum 9 Left)         0.06      0.63    0.545542    0.802989
atlas.PC (Cingulate Gyrus, post*ion)      0.04      0.61    0.558210    0.812506
atlas.pMTG r (Middle Temporal G*ght)      0.04      0.59    0.568580    0.818271
atlas.Ver7 (Vermis 7)                     0.05      0.59    0.574663    0.818271
atlas.PO r (Parietal Operculum *ght)      0.03      0.54    0.602573    0.848786
atlas.MedFC (Frontal Medial Cortex)       0.05      0.52    0.615584    0.857888
atlas.OFusG r (Occipital Fusifo*ght)     -0.05     -0.50    0.628174    0.866219
atlas.toITG r (Inferior Tempora*ght)      0.04      0.48    0.643097    0.871274
atlas.PaCiG l (Paracingulate Gy*eft)     -0.04     -0.47    0.650799    0.871274
atlas.ICC l (Intracalcarine Cor*eft)     -0.04     -0.47    0.654063    0.871274
atlas.PreCG l (Precentral Gyrus*eft)     -0.06     -0.46    0.658444    0.871274
atlas.IFG tri r (Inferior Front*ght)      0.03      0.45    0.666945    0.873698
atlas.aTFusC r (Temporal Fusifo*ght)      0.04      0.44    0.674868    0.875323
atlas.Precuneous (Precuneous Cortex)     -0.03     -0.35    0.734052    0.942753
atlas.CO l (Central Opercular C*eft)      0.03      0.33    0.748509    0.949937
atlas.aMTG l (Middle Temporal G*eft)      0.03      0.32    0.754149    0.949937
atlas.SMA r (Juxtapositional Lo*ght)      0.03      0.30    0.768841    0.959221
atlas.PostCG l (Postcentral Gyr*eft)     -0.03     -0.27    0.790590    0.974624
atlas.SMA L(Juxtapositional Lob*eft)      0.03      0.26    0.802204    0.974624
atlas.toMTG l (Middle Temporal *eft)     -0.02     -0.26    0.803507    0.974624
atlas.ICC r (Intracalcarine Cor*ght)     -0.02     -0.24    0.814476    0.978865
atlas.HG l (Heschl's Gyrus Left)          0.02      0.21    0.837193    0.988875
atlas.AC (Cingulate Gyrus, ante*ion)      0.02      0.21    0.841184    0.988875
atlas.Cereb10 l (Cerebelum 10 Left)       0.02      0.20    0.845451    0.988875
atlas.Cereb2 l (Cerebelum Crus2*eft)      0.02      0.18    0.861413    0.992650
atlas.SFG r (Superior Frontal G*ght)      0.01      0.18    0.863833    0.992650
atlas.PT l (Planum Temporale Left)       -0.01     -0.16    0.880214    0.993952
atlas.Cereb1 l (Cerebelum Crus1*eft)     -0.01     -0.15    0.882901    0.993952
atlas.IFG oper r (Inferior Fron*ght)      0.01      0.12    0.905395    0.993952
atlas.Cereb8 r (Cerebelum 8 Right)       -0.01     -0.11    0.913996    0.993952
atlas.PaCiG r (Paracingulate Gy*ght)      0.01      0.11    0.914671    0.993952
atlas.pTFusC l (Temporal Fusifo*eft)     -0.01     -0.08    0.936579    0.993952
atlas.PostCG r (Postcentral Gyr*ght)     -0.01     -0.08    0.938287    0.993952
atlas.Cereb8 l (Cerebelum 8 Left)        -0.01     -0.08    0.938541    0.993952
atlas.HG r (Heschl's Gyrus Right)         0.01      0.08    0.938767    0.993952
atlas.Cereb7 r (Cerebelum 7b Right)       0.01      0.07    0.942233    0.993952
atlas.Cereb2 r (Cerebelum Crus2*ght)     -0.01     -0.05    0.957623    0.993952
atlas.Ver12 (Vermis 1 2)                 -0.00     -0.05    0.959234    0.993952
atlas.Cereb1 r (Cerebelum Crus1*ght)      0.00      0.05    0.964525    0.993952
atlas.toITG l (Inferior Tempora*eft)     -0.00     -0.03    0.975371    0.993952
atlas.PT r (Planum Temporale Right)       0.00      0.02    0.981245    0.993952
atlas.MidFG r (Middle Frontal G*ght)      0.00      0.01    0.990312    0.993952
atlas.pSTG l (Superior Temporal*eft)     -0.00     -0.01    0.993952    0.993952
atlas.Hippocampus r                        NaN       NaN         NaN         NaN

Left Insular Cortex
Targets                                   beta      T(8)       p-unc       p-FDR
atlas.HG r (Heschl's Gyrus Right)         0.48      9.29    0.000015    0.000991
atlas.CO r (Central Opercular C*ght)      0.65      9.25    0.000015    0.000991
atlas.SMA r (Juxtapositional Lo*ght)      0.38      7.04    0.000108    0.003647
atlas.AC (Cingulate Gyrus, ante*ion)      0.53      7.01    0.000111    0.003647
atlas.Putamen r                           0.47      6.36    0.000218    0.004909
atlas.PT r (Planum Temporale Right)       0.52      6.26    0.000243    0.004909
atlas.Thalamus r                          0.44      6.19    0.000262    0.004909
atlas.PO r (Parietal Operculum *ght)      0.35      5.95    0.000341    0.005585
atlas.PP r (Planum Polare Right)          0.45      5.82    0.000397    0.005777
atlas.PP l (Planum Polare Left)           0.37      5.67    0.000471    0.006168
atlas.PreCG r (Precentral Gyrus*ght)      0.36      5.44    0.000616    0.007330
atlas.HG l (Heschl's Gyrus Left)          0.40      5.34    0.000698    0.007616
atlas.IC l (Insular Cortex Left)          0.64      5.22    0.000802    0.008082
atlas.Amygdala r                          0.34      5.02    0.001025    0.009589
atlas.PT l (Planum Temporale Left)        0.27      4.92    0.001167    0.009820
atlas.FO r (Frontal Operculum C*ght)      0.44      4.90    0.001199    0.009820
atlas.aSMG r (Supramarginal Gyr*ght)      0.30      3.67    0.006344    0.048884
atlas.Accumbens l                         0.26      3.53    0.007734    0.056289
atlas.SMA L(Juxtapositional Lob*eft)      0.22      3.40    0.009359    0.062925
atlas.PostCG r (Postcentral Gyr*ght)      0.33      3.38    0.009607    0.062925
atlas.MedFC (Frontal Medial Cortex)       0.19      3.28    0.011173    0.069696
atlas.FOrb r (Frontal Orbital C*ght)      0.36      3.19    0.012776    0.073209
atlas.PO l (Parietal Operculum *eft)      0.31      3.19    0.012854    0.073209
atlas.Cereb1 l (Cerebelum Crus1*eft)     -0.20     -3.15    0.013588    0.074168
atlas.aSTG r (Superior Temporal*ght)      0.25      2.89    0.020092    0.100932
atlas.pITG r (Inferior Temporal*ght)     -0.17     -2.86    0.021210    0.100932
atlas.aTFusC l (Temporal Fusifo*eft)      0.15      2.86    0.021230    0.100932
atlas.Putamen l                           0.19      2.85    0.021573    0.100932
atlas.sLOC l (Lateral Occipital*eft)     -0.18     -2.78    0.023743    0.107255
atlas.Amygdala l                          0.24      2.74    0.025263    0.107906
atlas.ICC l (Intracalcarine Cor*eft)      0.19      2.74    0.025535    0.107906
atlas.PaCiG r (Paracingulate Gy*ght)      0.27      2.69    0.027666    0.108938
atlas.LG l (Lingual Gyrus Left)           0.18      2.66    0.028738    0.108938
atlas.LG r (Lingual Gyrus Right)          0.20      2.66    0.028790    0.108938
atlas.Pallidum r                          0.13      2.65    0.029105    0.108938
atlas.IFG oper r (Inferior Fron*ght)      0.28      2.63    0.030408    0.110651
atlas.Thalamus l                          0.28      2.57    0.032899    0.116480
atlas.SFG r (Superior Frontal G*ght)      0.25      2.47    0.038688    0.132268
atlas.SCC r (Supracalcarine Cor*ght)      0.18      2.46    0.039377    0.132268
atlas.ICC r (Intracalcarine Cor*ght)      0.15      2.38    0.044337    0.142849
atlas.PaCiG l (Paracingulate Gy*eft)      0.22      2.36    0.046061    0.142849
atlas.toMTG r (Middle Temporal *ght)      0.23      2.35    0.046578    0.142849
atlas.Cereb45 l (Cerebelum 4 5 Left)      0.14      2.34    0.047635    0.142849
atlas.CO l (Central Opercular C*eft)      0.26      2.33    0.047980    0.142849
atlas.pTFusC l (Temporal Fusifo*eft)     -0.18     -2.13    0.065848    0.191692
atlas.Cereb2 l (Cerebelum Crus2*eft)     -0.22     -1.99    0.081252    0.231392
atlas.Ver8 (Vermis 8)                    -0.16     -1.96    0.085989    0.239672
atlas.Ver6 (Vermis 6)                     0.18      1.92    0.091321    0.249231
atlas.aTFusC r (Temporal Fusifo*ght)      0.13      1.83    0.104818    0.280228
atlas.PreCG l (Precentral Gyrus*eft)      0.19      1.79    0.111151    0.286232
atlas.Hippocampus r                       0.14      1.79    0.111434    0.286232
atlas.Pallidum l                          0.08      1.77    0.113930    0.287015
atlas.Ver12 (Vermis 1 2)                 -0.13     -1.71    0.126335    0.312261
atlas.Cereb45 r (Cerebelum 4 5 *ght)      0.13      1.63    0.140789    0.339233
atlas.Precuneous (Precuneous Cortex)      0.14      1.63    0.142426    0.339233
atlas.pSMG r (Supramarginal Gyr*ght)      0.23      1.59    0.150023    0.350947
atlas.Caudate l                           0.20      1.58    0.153528    0.352714
atlas.Hippocampus l                       0.10      1.56    0.157104    0.352714
atlas.pITG l (Inferior Temporal*eft)     -0.15     -1.55    0.159969    0.352714
atlas.TP r (Temporal Pole Right)          0.14      1.54    0.162754    0.352714
atlas.toITG l (Inferior Tempora*eft)     -0.13     -1.53    0.164241    0.352714
atlas.pSTG r (Superior Temporal*ght)      0.17      1.50    0.173248    0.366056
atlas.Cereb10 r (Cerebelum 10 Right)     -0.11     -1.46    0.182676    0.379850
atlas.SPL r (Superior Parietal *ght)      0.15      1.42    0.192211    0.391138
atlas.IFG tri r (Inferior Front*ght)      0.25      1.42    0.194076    0.391138
atlas.pSTG l (Superior Temporal*eft)      0.12      1.36    0.210371    0.417555
atlas.sLOC r (Lateral Occipital*ght)     -0.14     -1.33    0.221439    0.428232
atlas.Cuneal l (Cuneal Cortex Left)       0.16      1.31    0.224978    0.428232
atlas.FO l (Frontal Operculum C*eft)      0.12      1.31    0.225557    0.428232
atlas.aSTG l (Superior Temporal*eft)      0.10      1.28    0.237775    0.443867
atlas.Cuneal r (Cuneal Cortex Right)      0.10      1.27    0.240569    0.443867
atlas.AG l (Angular Gyrus Left)          -0.14     -1.21    0.259087    0.465621
atlas.toMTG l (Middle Temporal *eft)      0.11      1.21    0.259468    0.465621
atlas.Cereb6 r (Cerebelum 6 Right)        0.11      1.20    0.263496    0.466460
atlas.SFG l (Superior Frontal G*eft)      0.08      1.16    0.277628    0.484923
atlas.TP l (Temporal Pole Left)           0.09      1.14    0.286970    0.494646
atlas.MidFG r (Middle Frontal G*ght)      0.11      1.13    0.293124    0.498691
atlas.iLOC r (Lateral Occipital*ght)      0.13      1.08    0.309902    0.508734
atlas.PC (Cingulate Gyrus, post*ion)      0.14      1.08    0.310462    0.508734
atlas.Cereb7 l (Cerebelum 7b Left)       -0.09     -1.08    0.310677    0.508734
atlas.PostCG l (Postcentral Gyr*eft)      0.14      1.04    0.326985    0.528828
atlas.FP r (Frontal Pole Right)           0.13      1.03    0.332435    0.531084
atlas.Cereb8 r (Cerebelum 8 Right)        0.09      1.01    0.343259    0.541771
atlas.aMTG l (Middle Temporal G*eft)     -0.10     -1.00    0.347582    0.542062
atlas.Cereb1 r (Cerebelum Crus1*ght)     -0.09     -0.99    0.352692    0.543560
atlas.Ver3 (Vermis 3)                     0.10      0.95    0.370099    0.557538
atlas.Cereb2 r (Cerebelum Crus2*ght)     -0.12     -0.95    0.370274    0.557538
atlas.pMTG l (Middle Temporal G*eft)     -0.11     -0.91    0.390925    0.577312
atlas.Accumbens r                         0.08      0.90    0.392219    0.577312
atlas.SCC l (Supracalcarine Cor*eft)      0.10      0.89    0.397579    0.578698
atlas.FOrb l (Frontal Orbital C*eft)      0.07      0.82    0.438557    0.631329
atlas.Caudate r                           0.06      0.76    0.468345    0.666883
atlas.Ver7 (Vermis 7)                    -0.09     -0.73    0.488922    0.688697
atlas.Cereb3 l (Cerebelum 3 Left)        -0.04     -0.72    0.494705    0.689430
atlas.pMTG r (Middle Temporal G*ght)      0.08      0.70    0.502254    0.690904
atlas.OP l (Occipital Pole Left)          0.05      0.70    0.506311    0.690904
atlas.Brain-Stem                          0.05      0.67    0.521965    0.704921
atlas.TOFusC l (Temporal Occipi*eft)     -0.07     -0.64    0.538058    0.719241
atlas.toITG r (Inferior Tempora*ght)     -0.05     -0.63    0.548838    0.726240
atlas.Cereb8 l (Cerebelum 8 Left)         0.04      0.59    0.569448    0.745977
atlas.MidFG l (Middle Frontal G*eft)     -0.07     -0.52    0.618845    0.802661
atlas.Cereb10 l (Cerebelum 10 Left)       0.05      0.51    0.626256    0.803177
atlas.IFG oper l (Inferior Fron*eft)     -0.05     -0.50    0.631505    0.803177
atlas.pSMG l (Supramarginal Gyr*eft)     -0.08     -0.48    0.641305    0.805080
atlas.aSMG l (Supramarginal Gyr*eft)      0.05      0.48    0.645293    0.805080
atlas.FP l (Frontal Pole Left)           -0.04     -0.46    0.660365    0.811556
atlas.OP r (Occipital Pole Right)         0.03      0.45    0.662874    0.811556
atlas.iLOC l (Lateral Occipital*eft)      0.04      0.44    0.670166    0.812886
atlas.pPaHC l (Parahippocampal *eft)     -0.04     -0.41    0.695736    0.822618
atlas.Cereb9 r (Cerebelum 9 Right)       -0.02     -0.40    0.696263    0.822618
atlas.IFG tri l (Inferior Front*eft)     -0.04     -0.40    0.697028    0.822618
atlas.aITG l (Inferior Temporal*eft)     -0.04     -0.39    0.707331    0.827325
atlas.Ver45 (Vermis 4 5)                 -0.02     -0.33    0.752970    0.872912
atlas.Ver9 (Vermis 9)                    -0.03     -0.30    0.774632    0.888233
atlas.aPaHC l (Parahippocampal *eft)      0.02      0.29    0.780999    0.888233
atlas.AG r (Angular Gyrus Right)          0.04      0.28    0.786527    0.888233
atlas.Cereb9 l (Cerebelum 9 Left)         0.02      0.26    0.805095    0.901431
atlas.pPaHC r (Parahippocampal *ght)      0.01      0.21    0.838836    0.931250
atlas.aPaHC r (Parahippocampal *ght)      0.02      0.18    0.861976    0.940460
atlas.pTFusC r (Temporal Fusifo*ght)     -0.01     -0.17    0.866296    0.940460
atlas.Cereb7 r (Cerebelum 7b Right)      -0.02     -0.16    0.878105    0.940460
atlas.TOFusC r (Temporal Occipi*ght)      0.02      0.15    0.881304    0.940460
atlas.Cereb6 l (Cerebelum 6 Left)        -0.02     -0.15    0.883879    0.940460
atlas.SPL l (Superior Parietal *eft)     -0.02     -0.14    0.890207    0.940460
atlas.OFusG r (Occipital Fusifo*ght)     -0.01     -0.09    0.934052    0.978886
atlas.aMTG r (Middle Temporal G*ght)     -0.01     -0.07    0.949085    0.985116
atlas.Cereb3 r (Cerebelum 3 Right)        0.00      0.05    0.961776    0.985116
atlas.aITG r (Inferior Temporal*ght)      0.00      0.05    0.962556    0.985116
atlas.Ver10 (Vermis 10)                  -0.00     -0.04    0.972267    0.987341
atlas.OFusG l (Occipital Fusifo*eft)     -0.00     -0.02    0.981357    0.988906
atlas.SubCalC (Subcallosal Cortex)       -0.00     -0.00    0.996999    0.996999
atlas.IC r (Insular Cortex Right)          NaN       NaN         NaN         NaN

Right Insular Cortex
Targets                                   beta      T(8)       p-unc       p-FDR
atlas.HG r (Heschl's Gyrus Right)         0.48      9.29    0.000015    0.000991
atlas.CO r (Central Opercular C*ght)      0.65      9.25    0.000015    0.000991
atlas.SMA r (Juxtapositional Lo*ght)      0.38      7.04    0.000108    0.003647
atlas.AC (Cingulate Gyrus, ante*ion)      0.53      7.01    0.000111    0.003647
atlas.Putamen r                           0.47      6.36    0.000218    0.004909
atlas.PT r (Planum Temporale Right)       0.52      6.26    0.000243    0.004909
atlas.Thalamus r                          0.44      6.19    0.000262    0.004909
atlas.PO r (Parietal Operculum *ght)      0.35      5.95    0.000341    0.005585
atlas.PP r (Planum Polare Right)          0.45      5.82    0.000397    0.005777
atlas.PP l (Planum Polare Left)           0.37      5.67    0.000471    0.006168
atlas.PreCG r (Precentral Gyrus*ght)      0.36      5.44    0.000616    0.007330
atlas.HG l (Heschl's Gyrus Left)          0.40      5.34    0.000698    0.007616
atlas.IC l (Insular Cortex Left)          0.64      5.22    0.000802    0.008082
atlas.Amygdala r                          0.34      5.02    0.001025    0.009589
atlas.PT l (Planum Temporale Left)        0.27      4.92    0.001167    0.009820
atlas.FO r (Frontal Operculum C*ght)      0.44      4.90    0.001199    0.009820
atlas.aSMG r (Supramarginal Gyr*ght)      0.30      3.67    0.006344    0.048884
atlas.Accumbens l                         0.26      3.53    0.007734    0.056289
atlas.SMA L(Juxtapositional Lob*eft)      0.22      3.40    0.009359    0.062925
atlas.PostCG r (Postcentral Gyr*ght)      0.33      3.38    0.009607    0.062925
atlas.MedFC (Frontal Medial Cortex)       0.19      3.28    0.011173    0.069696
atlas.FOrb r (Frontal Orbital C*ght)      0.36      3.19    0.012776    0.073209
atlas.PO l (Parietal Operculum *eft)      0.31      3.19    0.012854    0.073209
atlas.Cereb1 l (Cerebelum Crus1*eft)     -0.20     -3.15    0.013588    0.074168
atlas.aSTG r (Superior Temporal*ght)      0.25      2.89    0.020092    0.100932
atlas.pITG r (Inferior Temporal*ght)     -0.17     -2.86    0.021210    0.100932
atlas.aTFusC l (Temporal Fusifo*eft)      0.15      2.86    0.021230    0.100932
atlas.Putamen l                           0.19      2.85    0.021573    0.100932
atlas.sLOC l (Lateral Occipital*eft)     -0.18     -2.78    0.023743    0.107255
atlas.Amygdala l                          0.24      2.74    0.025263    0.107906
atlas.ICC l (Intracalcarine Cor*eft)      0.19      2.74    0.025535    0.107906
atlas.PaCiG r (Paracingulate Gy*ght)      0.27      2.69    0.027666    0.108938
atlas.LG l (Lingual Gyrus Left)           0.18      2.66    0.028738    0.108938
atlas.LG r (Lingual Gyrus Right)          0.20      2.66    0.028790    0.108938
atlas.Pallidum r                          0.13      2.65    0.029105    0.108938
atlas.IFG oper r (Inferior Fron*ght)      0.28      2.63    0.030408    0.110651
atlas.Thalamus l                          0.28      2.57    0.032899    0.116480
atlas.SFG r (Superior Frontal G*ght)      0.25      2.47    0.038688    0.132268
atlas.SCC r (Supracalcarine Cor*ght)      0.18      2.46    0.039377    0.132268
atlas.ICC r (Intracalcarine Cor*ght)      0.15      2.38    0.044337    0.142849
atlas.PaCiG l (Paracingulate Gy*eft)      0.22      2.36    0.046061    0.142849
atlas.toMTG r (Middle Temporal *ght)      0.23      2.35    0.046578    0.142849
atlas.Cereb45 l (Cerebelum 4 5 Left)      0.14      2.34    0.047635    0.142849
atlas.CO l (Central Opercular C*eft)      0.26      2.33    0.047980    0.142849
atlas.pTFusC l (Temporal Fusifo*eft)     -0.18     -2.13    0.065848    0.191692
atlas.Cereb2 l (Cerebelum Crus2*eft)     -0.22     -1.99    0.081252    0.231392
atlas.Ver8 (Vermis 8)                    -0.16     -1.96    0.085989    0.239672
atlas.Ver6 (Vermis 6)                     0.18      1.92    0.091321    0.249231
atlas.aTFusC r (Temporal Fusifo*ght)      0.13      1.83    0.104818    0.280228
atlas.PreCG l (Precentral Gyrus*eft)      0.19      1.79    0.111151    0.286232
atlas.Hippocampus r                       0.14      1.79    0.111434    0.286232
atlas.Pallidum l                          0.08      1.77    0.113930    0.287015
atlas.Ver12 (Vermis 1 2)                 -0.13     -1.71    0.126335    0.312261
atlas.Cereb45 r (Cerebelum 4 5 *ght)      0.13      1.63    0.140789    0.339233
atlas.Precuneous (Precuneous Cortex)      0.14      1.63    0.142426    0.339233
atlas.pSMG r (Supramarginal Gyr*ght)      0.23      1.59    0.150023    0.350947
atlas.Caudate l                           0.20      1.58    0.153528    0.352714
atlas.Hippocampus l                       0.10      1.56    0.157104    0.352714
atlas.pITG l (Inferior Temporal*eft)     -0.15     -1.55    0.159969    0.352714
atlas.TP r (Temporal Pole Right)          0.14      1.54    0.162754    0.352714
atlas.toITG l (Inferior Tempora*eft)     -0.13     -1.53    0.164241    0.352714
atlas.pSTG r (Superior Temporal*ght)      0.17      1.50    0.173248    0.366056
atlas.Cereb10 r (Cerebelum 10 Right)     -0.11     -1.46    0.182676    0.379850
atlas.SPL r (Superior Parietal *ght)      0.15      1.42    0.192211    0.391138
atlas.IFG tri r (Inferior Front*ght)      0.25      1.42    0.194076    0.391138
atlas.pSTG l (Superior Temporal*eft)      0.12      1.36    0.210371    0.417555
atlas.sLOC r (Lateral Occipital*ght)     -0.14     -1.33    0.221439    0.428232
atlas.Cuneal l (Cuneal Cortex Left)       0.16      1.31    0.224978    0.428232
atlas.FO l (Frontal Operculum C*eft)      0.12      1.31    0.225557    0.428232
atlas.aSTG l (Superior Temporal*eft)      0.10      1.28    0.237775    0.443867
atlas.Cuneal r (Cuneal Cortex Right)      0.10      1.27    0.240569    0.443867
atlas.AG l (Angular Gyrus Left)          -0.14     -1.21    0.259087    0.465621
atlas.toMTG l (Middle Temporal *eft)      0.11      1.21    0.259468    0.465621
atlas.Cereb6 r (Cerebelum 6 Right)        0.11      1.20    0.263496    0.466460
atlas.SFG l (Superior Frontal G*eft)      0.08      1.16    0.277628    0.484923
atlas.TP l (Temporal Pole Left)           0.09      1.14    0.286970    0.494646
atlas.MidFG r (Middle Frontal G*ght)      0.11      1.13    0.293124    0.498691
atlas.iLOC r (Lateral Occipital*ght)      0.13      1.08    0.309902    0.508734
atlas.PC (Cingulate Gyrus, post*ion)      0.14      1.08    0.310462    0.508734
atlas.Cereb7 l (Cerebelum 7b Left)       -0.09     -1.08    0.310677    0.508734
atlas.PostCG l (Postcentral Gyr*eft)      0.14      1.04    0.326985    0.528828
atlas.FP r (Frontal Pole Right)           0.13      1.03    0.332435    0.531084
atlas.Cereb8 r (Cerebelum 8 Right)        0.09      1.01    0.343259    0.541771
atlas.aMTG l (Middle Temporal G*eft)     -0.10     -1.00    0.347582    0.542062
atlas.Cereb1 r (Cerebelum Crus1*ght)     -0.09     -0.99    0.352692    0.543560
atlas.Ver3 (Vermis 3)                     0.10      0.95    0.370099    0.557538
atlas.Cereb2 r (Cerebelum Crus2*ght)     -0.12     -0.95    0.370274    0.557538
atlas.pMTG l (Middle Temporal G*eft)     -0.11     -0.91    0.390925    0.577312
atlas.Accumbens r                         0.08      0.90    0.392219    0.577312
atlas.SCC l (Supracalcarine Cor*eft)      0.10      0.89    0.397579    0.578698
atlas.FOrb l (Frontal Orbital C*eft)      0.07      0.82    0.438557    0.631329
atlas.Caudate r                           0.06      0.76    0.468345    0.666883
atlas.Ver7 (Vermis 7)                    -0.09     -0.73    0.488922    0.688697
atlas.Cereb3 l (Cerebelum 3 Left)        -0.04     -0.72    0.494705    0.689430
atlas.pMTG r (Middle Temporal G*ght)      0.08      0.70    0.502254    0.690904
atlas.OP l (Occipital Pole Left)          0.05      0.70    0.506311    0.690904
atlas.Brain-Stem                          0.05      0.67    0.521965    0.704921
atlas.TOFusC l (Temporal Occipi*eft)     -0.07     -0.64    0.538058    0.719241
atlas.toITG r (Inferior Tempora*ght)     -0.05     -0.63    0.548838    0.726240
atlas.Cereb8 l (Cerebelum 8 Left)         0.04      0.59    0.569448    0.745977
atlas.MidFG l (Middle Frontal G*eft)     -0.07     -0.52    0.618845    0.802661
atlas.Cereb10 l (Cerebelum 10 Left)       0.05      0.51    0.626256    0.803177
atlas.IFG oper l (Inferior Fron*eft)     -0.05     -0.50    0.631505    0.803177
atlas.pSMG l (Supramarginal Gyr*eft)     -0.08     -0.48    0.641305    0.805080
atlas.aSMG l (Supramarginal Gyr*eft)      0.05      0.48    0.645293    0.805080
atlas.FP l (Frontal Pole Left)           -0.04     -0.46    0.660365    0.811556
atlas.OP r (Occipital Pole Right)         0.03      0.45    0.662874    0.811556
atlas.iLOC l (Lateral Occipital*eft)      0.04      0.44    0.670166    0.812886
atlas.pPaHC l (Parahippocampal *eft)     -0.04     -0.41    0.695736    0.822618
atlas.Cereb9 r (Cerebelum 9 Right)       -0.02     -0.40    0.696263    0.822618
atlas.IFG tri l (Inferior Front*eft)     -0.04     -0.40    0.697028    0.822618
atlas.aITG l (Inferior Temporal*eft)     -0.04     -0.39    0.707331    0.827325
atlas.Ver45 (Vermis 4 5)                 -0.02     -0.33    0.752970    0.872912
atlas.Ver9 (Vermis 9)                    -0.03     -0.30    0.774632    0.888233
atlas.aPaHC l (Parahippocampal *eft)      0.02      0.29    0.780999    0.888233
atlas.AG r (Angular Gyrus Right)          0.04      0.28    0.786527    0.888233
atlas.Cereb9 l (Cerebelum 9 Left)         0.02      0.26    0.805095    0.901431
atlas.pPaHC r (Parahippocampal *ght)      0.01      0.21    0.838836    0.931250
atlas.aPaHC r (Parahippocampal *ght)      0.02      0.18    0.861976    0.940460
atlas.pTFusC r (Temporal Fusifo*ght)     -0.01     -0.17    0.866296    0.940460
atlas.Cereb7 r (Cerebelum 7b Right)      -0.02     -0.16    0.878105    0.940460
atlas.TOFusC r (Temporal Occipi*ght)      0.02      0.15    0.881304    0.940460
atlas.Cereb6 l (Cerebelum 6 Left)        -0.02     -0.15    0.883879    0.940460
atlas.SPL l (Superior Parietal *eft)     -0.02     -0.14    0.890207    0.940460
atlas.OFusG r (Occipital Fusifo*ght)     -0.01     -0.09    0.934052    0.978886
atlas.aMTG r (Middle Temporal G*ght)     -0.01     -0.07    0.949085    0.985116
atlas.Cereb3 r (Cerebelum 3 Right)        0.00      0.05    0.961776    0.985116
atlas.aITG r (Inferior Temporal*ght)      0.00      0.05    0.962556    0.985116
atlas.Ver10 (Vermis 10)                  -0.00     -0.04    0.972267    0.987341
atlas.OFusG l (Occipital Fusifo*eft)     -0.00     -0.02    0.981357    0.988906
atlas.SubCalC (Subcallosal Cortex)       -0.00     -0.00    0.996999    0.996999
atlas.IC r (Insular Cortex Right)          NaN       NaN         NaN         NaN
