# Supplementary material for: Imaging visuospatial memory in temporal lobe epilepsy—Results of an fMRI study
Source: PLoS One. 2022 Feb 22;17(2):e0264349. doi: 10.1371/journal.pone.0264349 (PMC8863287; doi:10.1371/journal.pone.0264349)
Supplement: S3 Text — (TXT) [file pone.0264349.s004.txt]

Left Parahippocampal Gyrus
Targets                                   beta     T(16)       p-unc       p-FDR
atlas.pPaHC l (Parahippocampal *eft)      0.48      6.72    0.000005    0.000480
atlas.Cereb6 r (Cerebelum 6 Right)        0.24      6.50    0.000007    0.000480
atlas.Hippocampus r                       0.35      5.86    0.000024    0.001062
atlas.pTFusC r (Temporal Fusifo*ght)      0.31      5.55    0.000044    0.001433
atlas.TOFusC r (Temporal Occipi*ght)      0.30      5.31    0.000070    0.001792
atlas.aPaHC r (Parahippocampal *ght)      0.30      5.21    0.000086    0.001792
atlas.Cereb45 l (Cerebelum 4 5 Left)      0.31      5.16    0.000096    0.001792
atlas.AG r (Angular Gyrus Right)         -0.24     -5.08    0.000112    0.001834
atlas.pSTG l (Superior Temporal*eft)     -0.23     -4.97    0.000140    0.002035
atlas.LG r (Lingual Gyrus Right)          0.32      4.74    0.000221    0.002900
atlas.Ver45 (Vermis 4 5)                  0.24      4.52    0.000351    0.004182
atlas.pTFusC l (Temporal Fusifo*eft)      0.27      4.39    0.000458    0.004995
atlas.Cereb45 r (Cerebelum 4 5 *ght)      0.31      4.27    0.000587    0.005916
atlas.AG l (Angular Gyrus Left)          -0.22     -4.23    0.000643    0.006015
atlas.Hippocampus l                       0.28      4.09    0.000851    0.007433
atlas.Precuneous (Precuneous Cortex)      0.28      3.90    0.001275    0.010055
atlas.pSMG l (Supramarginal Gyr*eft)     -0.20     -3.89    0.001305    0.010055
atlas.pSMG r (Supramarginal Gyr*ght)     -0.20     -3.79    0.001591    0.011579
atlas.TOFusC l (Temporal Occipi*eft)      0.24      3.56    0.002629    0.018127
atlas.pMTG r (Middle Temporal G*ght)     -0.16     -3.36    0.003978    0.025968
atlas.LG l (Lingual Gyrus Left)           0.23      3.34    0.004163    0.025968
atlas.Cereb1 r (Cerebelum Crus1*ght)      0.15      3.29    0.004647    0.027671
atlas.Putamen r                          -0.17     -3.08    0.007133    0.040628
atlas.IFG oper r (Inferior Fron*ght)     -0.14     -3.05    0.007611    0.041542
atlas.pSTG r (Superior Temporal*ght)     -0.14     -2.97    0.009007    0.047195
atlas.Ver7 (Vermis 7)                     0.15      2.90    0.010387    0.051379
atlas.OFusG r (Occipital Fusifo*ght)      0.14      2.86    0.011303    0.051379
atlas.Cereb6 l (Cerebelum 6 Left)         0.18      2.86    0.011304    0.051379
atlas.aSMG r (Supramarginal Gyr*ght)     -0.13     -2.84    0.011833    0.051379
atlas.pMTG l (Middle Temporal G*eft)     -0.18     -2.83    0.012133    0.051379
atlas.IFG oper l (Inferior Fron*eft)     -0.14     -2.82    0.012221    0.051379
atlas.Cereb9 r (Cerebelum 9 Right)        0.18      2.81    0.012551    0.051379
atlas.OFusG l (Occipital Fusifo*eft)      0.13      2.79    0.012997    0.051552
atlas.SCC l (Supracalcarine Cor*eft)      0.13      2.78    0.013380    0.051552
atlas.aSTG l (Superior Temporal*eft)     -0.14     -2.71    0.015345    0.057434
atlas.PaCiG r (Paracingulate Gy*ght)     -0.15     -2.65    0.017581    0.063977
atlas.PT r (Planum Temporale Right)      -0.12     -2.56    0.021025    0.074439
atlas.Cereb1 l (Cerebelum Crus1*eft)      0.11      2.33    0.032987    0.110862
atlas.Ver6 (Vermis 6)                     0.12      2.33    0.033005    0.110862
atlas.toITG l (Inferior Tempora*eft)      0.15      2.23    0.040643    0.130922
atlas.PO l (Parietal Operculum *eft)     -0.09     -2.22    0.041605    0.130922
atlas.PT l (Planum Temporale Left)       -0.12     -2.21    0.041975    0.130922
atlas.Ver9 (Vermis 9)                     0.12      2.15    0.046801    0.142532
atlas.aPaHC l (Parahippocampal *eft)      0.17      2.14    0.047873    0.142532
atlas.SFG l (Superior Frontal G*eft)      0.07      2.09    0.052564    0.153021
atlas.PO r (Parietal Operculum *ght)     -0.09     -2.06    0.055805    0.158922
atlas.aTFusC l (Temporal Fusifo*eft)      0.14      2.00    0.063064    0.175774
atlas.Caudate l                          -0.13     -1.93    0.071010    0.193799
atlas.Amygdala l                          0.11      1.91    0.074122    0.197127
atlas.Caudate r                          -0.12     -1.90    0.075239    0.197127
atlas.Cereb8 l (Cerebelum 8 Left)        -0.11     -1.88    0.078906    0.202681
atlas.Ver10 (Vermis 10)                  -0.10     -1.86    0.082077    0.204495
atlas.ICC r (Intracalcarine Cor*ght)      0.10      1.85    0.082735    0.204495
atlas.sLOC l (Lateral Occipital*eft)      0.13      1.79    0.091572    0.222147
atlas.IC l (Insular Cortex Left)          0.09      1.77    0.094954    0.226162
atlas.PC (Cingulate Gyrus, post*ion)      0.13      1.71    0.106986    0.250272
atlas.Cereb2 r (Cerebelum Crus2*ght)      0.09      1.69    0.109469    0.251587
atlas.Cereb10 l (Cerebelum 10 Left)       0.07      1.66    0.116361    0.262816
atlas.toMTG l (Middle Temporal *eft)     -0.13     -1.64    0.121440    0.269638
atlas.toITG r (Inferior Tempora*ght)      0.09      1.62    0.124797    0.272474
atlas.Thalamus l                          0.11      1.60    0.129113    0.277276
atlas.sLOC r (Lateral Occipital*ght)      0.14      1.55    0.141676    0.299348
atlas.SMA L(Juxtapositional Lob*eft)      0.09      1.52    0.148645    0.307174
atlas.SCC r (Supracalcarine Cor*ght)      0.09      1.51    0.150070    0.307174
atlas.ICC l (Intracalcarine Cor*eft)      0.09      1.50    0.154080    0.310531
atlas.FP r (Frontal Pole Right)          -0.09     -1.49    0.156954    0.311530
atlas.IFG tri r (Inferior Front*ght)     -0.08     -1.44    0.169777    0.331442
atlas.PP l (Planum Polare Left)          -0.09     -1.43    0.172046    0.331442
atlas.HG r (Heschl's Gyrus Right)        -0.08     -1.39    0.182559    0.342594
atlas.PaCiG l (Paracingulate Gy*eft)     -0.09     -1.39    0.183065    0.342594
atlas.Accumbens r                        -0.08     -1.35    0.194366    0.358620
atlas.MidFG r (Middle Frontal G*ght)     -0.07     -1.33    0.201837    0.366726
atlas.Cereb8 r (Cerebelum 8 Right)        0.09      1.32    0.205582    0.366726
atlas.Amygdala r                          0.10      1.31    0.207158    0.366726
atlas.CO l (Central Opercular C*eft)     -0.04     -1.28    0.217803    0.380429
atlas.Ver3 (Vermis 3)                     0.08      1.25    0.229109    0.394911
atlas.aITG l (Inferior Temporal*eft)     -0.07     -1.24    0.232135    0.394931
atlas.Pallidum l                         -0.08     -1.21    0.243688    0.409271
atlas.Cereb2 l (Cerebelum Crus2*eft)     -0.06     -1.19    0.249809    0.414240
atlas.PostCG l (Postcentral Gyr*eft)      0.08      1.17    0.257388    0.421472
atlas.Cereb3 l (Cerebelum 3 Left)        -0.07     -1.15    0.265241    0.428970
atlas.Cuneal r (Cuneal Cortex Right)     -0.08     -1.13    0.275123    0.437880
atlas.FO r (Frontal Operculum C*ght)     -0.06     -1.12    0.278081    0.437880
atlas.FO l (Frontal Operculum C*eft)     -0.05     -1.12    0.280778    0.437880
atlas.MedFC (Frontal Medial Cortex)      -0.06     -1.08    0.298081    0.449127
atlas.Ver8 (Vermis 8)                     0.06      1.07    0.301525    0.449127
atlas.Accumbens l                        -0.06     -1.07    0.301885    0.449127
atlas.aITG r (Inferior Temporal*ght)     -0.05     -1.07    0.302242    0.449127
atlas.PreCG l (Precentral Gyrus*eft)      0.08      1.06    0.305203    0.449127
atlas.iLOC r (Lateral Occipital*ght)      0.06      1.05    0.308561    0.449127
atlas.Ver12 (Vermis 1 2)                  0.07      1.01    0.326761    0.470392
atlas.IC r (Insular Cortex Right)         0.04      0.97    0.348469    0.496189
atlas.FOrb l (Frontal Orbital C*eft)     -0.07     -0.94    0.358761    0.502604
atlas.Pallidum r                          0.05      0.94    0.360647    0.502604
atlas.MidFG l (Middle Frontal G*eft)      0.04      0.89    0.386480    0.532936
atlas.CO r (Central Opercular C*ght)     -0.04     -0.87    0.398560    0.539772
atlas.SubCalC (Subcallosal Cortex)        0.06      0.87    0.399679    0.539772
atlas.aSMG l (Supramarginal Gyr*eft)     -0.05     -0.83    0.420715    0.562385
atlas.IFG tri l (Inferior Front*eft)     -0.06     -0.81    0.430308    0.569398
atlas.Cereb9 l (Cerebelum 9 Left)         0.05      0.78    0.446694    0.585169
atlas.OP l (Occipital Pole Left)         -0.05     -0.76    0.460021    0.596661
atlas.HG l (Heschl's Gyrus Left)         -0.03     -0.70    0.495675    0.636053
atlas.FOrb r (Frontal Orbital C*ght)     -0.05     -0.69    0.500103    0.636053
atlas.Putamen l                          -0.05     -0.68    0.506350    0.637807
atlas.toMTG r (Middle Temporal *ght)     -0.05     -0.67    0.514124    0.641431
atlas.aSTG r (Superior Temporal*ght)     -0.04     -0.63    0.537623    0.664421
atlas.SPL l (Superior Parietal *eft)      0.04      0.61    0.550598    0.674097
atlas.TP r (Temporal Pole Right)          0.04      0.56    0.582043    0.702235
atlas.OP r (Occipital Pole Right)        -0.03     -0.56    0.584303    0.702235
atlas.SMA r (Juxtapositional Lo*ght)     -0.03     -0.54    0.594688    0.708219
atlas.aTFusC r (Temporal Fusifo*ght)      0.04      0.53    0.602146    0.710640
atlas.pITG r (Inferior Temporal*ght)      0.03      0.47    0.645459    0.750553
atlas.AC (Cingulate Gyrus, ante*ion)     -0.03     -0.47    0.647423    0.750553
atlas.PostCG r (Postcentral Gyr*ght)      0.03      0.40    0.693210    0.793161
atlas.Thalamus r                          0.02      0.40    0.696421    0.793161
atlas.Brain-Stem                         -0.03     -0.39    0.702341    0.793161
atlas.pITG l (Inferior Temporal*eft)      0.02      0.38    0.709159    0.794016
atlas.SPL r (Superior Parietal *ght)      0.02      0.26    0.799308    0.887367
atlas.PP r (Planum Polare Right)          0.01      0.23    0.823378    0.906408
atlas.SFG r (Superior Frontal G*ght)     -0.01     -0.20    0.845635    0.916000
atlas.Cereb10 r (Cerebelum 10 Right)      0.01      0.19    0.852037    0.916000
atlas.TP l (Temporal Pole Left)           0.02      0.19    0.853068    0.916000
atlas.iLOC l (Lateral Occipital*eft)     -0.01     -0.15    0.881973    0.924555
atlas.Cereb7 r (Cerebelum 7b Right)       0.01      0.14    0.887008    0.924555
atlas.Cereb7 l (Cerebelum 7b Left)        0.01      0.14    0.887648    0.924555
atlas.aMTG l (Middle Temporal G*eft)     -0.01     -0.14    0.889267    0.924555
atlas.PreCG r (Precentral Gyrus*ght)     -0.00     -0.07    0.944908    0.974669
atlas.aMTG r (Middle Temporal G*ght)     -0.00     -0.05    0.963025    0.985596
atlas.Cuneal l (Cuneal Cortex Left)       0.00      0.03    0.975665    0.989332
atlas.FP l (Frontal Pole Left)           -0.00     -0.02    0.981780    0.989332
atlas.Cereb3 r (Cerebelum 3 Right)       -0.00     -0.01    0.989775    0.989775
atlas.pPaHC r (Parahippocampal *ght)       NaN       NaN         NaN         NaN

Right Parahippocampal Gyrus
Targets                                   beta   F(2,15)       p-unc       p-FDR
atlas.aPaHC l (Parahippocampal *eft)      0.71     50.36    0.000000    0.000029
atlas.pPaHC l (Parahippocampal *eft)      0.50     28.27    0.000008    0.000531
atlas.pTFusC r (Temporal Fusifo*ght)      0.48     23.08    0.000026    0.001146
atlas.Cereb6 r (Cerebelum 6 Right)        0.24     19.82    0.000062    0.002001
atlas.Hippocampus r                       0.38     16.18    0.000180    0.004681
atlas.LG r (Lingual Gyrus Right)          0.32     14.26    0.000340    0.007358
atlas.TOFusC r (Temporal Occipi*ght)      0.34     13.74    0.000406    0.007545
atlas.pSTG l (Superior Temporal*eft)      0.26     13.02    0.000528    0.007973
atlas.Cereb45 l (Cerebelum 4 5 Left)      0.31     12.89    0.000552    0.007973
atlas.AG r (Angular Gyrus Right)          0.25     12.24    0.000705    0.009162
atlas.aTFusC r (Temporal Fusifo*ght)      0.40     11.77    0.000843    0.009965
atlas.pTFusC l (Temporal Fusifo*eft)      0.34     10.68    0.001304    0.014122
atlas.Ver45 (Vermis 4 5)                  0.24      9.67    0.002004    0.019678
atlas.Precuneous (Precuneous Cortex)      0.28      9.45    0.002212    0.019678
atlas.TP r (Temporal Pole Right)          0.28      9.39    0.002271    0.019678
atlas.Cereb45 r (Cerebelum 4 5 *ght)      0.32      9.13    0.002543    0.020662
atlas.AG l (Angular Gyrus Left)           0.24      8.83    0.002915    0.022291
atlas.Hippocampus l                       0.30      8.22    0.003883    0.028041
atlas.Putamen r                           0.17      7.73    0.004926    0.033702
atlas.pSMG r (Supramarginal Gyr*ght)      0.20      7.37    0.005907    0.038158
atlas.pSMG l (Supramarginal Gyr*eft)      0.20      7.20    0.006415    0.038158
atlas.LG l (Lingual Gyrus Left)           0.23      7.19    0.006458    0.038158
atlas.aTFusC l (Temporal Fusifo*eft)      0.30      6.93    0.007395    0.041798
atlas.pMTG r (Middle Temporal G*ght)      0.16      6.78    0.007985    0.043252
atlas.Brain-Stem                          0.24      6.50    0.009273    0.045682
atlas.toITG l (Inferior Tempora*eft)      0.18      6.49    0.009315    0.045682
atlas.aMTG r (Middle Temporal G*ght)      0.17      6.39    0.009824    0.045682
atlas.Ver8 (Vermis 8)                     0.17      6.39    0.009839    0.045682
atlas.TOFusC l (Temporal Occipi*eft)      0.25      5.93    0.012624    0.054852
atlas.IFG oper l (Inferior Fron*eft)      0.26      5.93    0.012658    0.054852
atlas.pMTG l (Middle Temporal G*eft)      0.26      5.82    0.013474    0.056502
atlas.Caudate l                           0.18      5.73    0.014168    0.057557
atlas.Cereb1 r (Cerebelum Crus1*ght)      0.17      5.41    0.017013    0.067020
atlas.OFusG l (Occipital Fusifo*eft)      0.14      5.01    0.021600    0.082589
atlas.SCC l (Supracalcarine Cor*eft)      0.14      4.65    0.026885    0.099860
atlas.IFG oper r (Inferior Fron*ght)      0.15      4.38    0.031671    0.112195
atlas.OFusG r (Occipital Fusifo*ght)      0.14      4.34    0.032532    0.112195
atlas.Ver7 (Vermis 7)                     0.15      4.33    0.032796    0.112195
atlas.pSTG r (Superior Temporal*ght)      0.15      4.14    0.037028    0.123427
atlas.Accumbens l                         0.14      4.07    0.038601    0.123584
atlas.Caudate r                           0.17      4.06    0.038976    0.123584
atlas.Amygdala r                          0.23      3.98    0.040981    0.125474
atlas.ICC r (Intracalcarine Cor*ght)      0.14      3.93    0.042465    0.125474
atlas.Cereb6 l (Cerebelum 6 Left)         0.19      3.93    0.042468    0.125474
atlas.aSMG r (Supramarginal Gyr*ght)      0.13      3.84    0.045080    0.130232
atlas.Cereb9 r (Cerebelum 9 Right)        0.19      3.73    0.048366    0.134402
atlas.PT r (Planum Temporale Right)       0.13      3.73    0.048592    0.134402
atlas.PO l (Parietal Operculum *eft)      0.12      3.62    0.052267    0.141556
atlas.aSTG l (Superior Temporal*eft)      0.14      3.56    0.054281    0.144012
atlas.PaCiG r (Paracingulate Gy*ght)      0.15      3.31    0.064541    0.167806
atlas.pITG r (Inferior Temporal*ght)      0.14      3.19    0.070264    0.179104
atlas.Cereb1 l (Cerebelum Crus1*eft)      0.11      3.05    0.077370    0.193425
atlas.Amygdala l                          0.16      2.95    0.083291    0.204300
atlas.PC (Cingulate Gyrus, post*ion)      0.15      2.89    0.086937    0.209294
atlas.Accumbens r                         0.16      2.86    0.088757    0.209790
atlas.PT l (Planum Temporale Left)        0.12      2.68    0.101466    0.235545
atlas.Ver6 (Vermis 6)                     0.13      2.62    0.105865    0.241447
atlas.PostCG l (Postcentral Gyr*eft)      0.14      2.36    0.128916    0.288949
atlas.aITG r (Inferior Temporal*ght)      0.11      2.29    0.135799    0.299219
atlas.Cereb3 l (Cerebelum 3 Left)         0.12      2.25    0.139721    0.301227
atlas.Ver9 (Vermis 9)                     0.12      2.18    0.147496    0.301227
atlas.SubCalC (Subcallosal Cortex)        0.13      2.18    0.147546    0.301227
atlas.SFG l (Superior Frontal G*eft)      0.08      2.16    0.149440    0.301227
atlas.Ver10 (Vermis 10)                   0.16      2.16    0.150014    0.301227
atlas.PO r (Parietal Operculum *ght)      0.10      2.15    0.150613    0.301227
atlas.Cereb2 r (Cerebelum Crus2*ght)      0.09      1.98    0.173138    0.341029
atlas.pITG l (Inferior Temporal*eft)      0.11      1.89    0.185074    0.359099
atlas.Cereb10 l (Cerebelum 10 Left)       0.07      1.84    0.193331    0.369603
atlas.Cereb8 l (Cerebelum 8 Left)         0.13      1.67    0.220857    0.411789
atlas.ICC l (Intracalcarine Cor*eft)      0.10      1.67    0.221732    0.411789
atlas.IC l (Insular Cortex Left)          0.10      1.57    0.241044    0.434147
atlas.sLOC l (Lateral Occipital*eft)      0.14      1.56    0.243185    0.434147
atlas.Cereb8 r (Cerebelum 8 Right)        0.10      1.55    0.244692    0.434147
atlas.toMTG l (Middle Temporal *eft)      0.14      1.53    0.249448    0.434147
atlas.TP l (Temporal Pole Left)           0.14      1.52    0.250469    0.434147
atlas.SMA L(Juxtapositional Lob*eft)      0.09      1.49    0.256512    0.438771
atlas.Thalamus l                          0.11      1.42    0.272451    0.459982
atlas.aSMG l (Supramarginal Gyr*eft)      0.07      1.38    0.281736    0.469561
atlas.iLOC l (Lateral Occipital*eft)      0.13      1.32    0.297204    0.487935
atlas.aITG l (Inferior Temporal*eft)      0.09      1.30    0.300268    0.487935
atlas.toITG r (Inferior Tempora*ght)      0.10      1.25    0.314714    0.505096
atlas.SCC r (Supracalcarine Cor*ght)      0.10      1.17    0.337553    0.533071
atlas.FP r (Frontal Pole Right)           0.09      1.16    0.340808    0.533071
atlas.sLOC r (Lateral Occipital*ght)      0.14      1.15    0.344446    0.533071
atlas.FOrb r (Frontal Orbital C*ght)      0.10      1.12    0.350929    0.536714
atlas.HG r (Heschl's Gyrus Right)         0.08      1.11    0.355523    0.537418
atlas.PaCiG l (Paracingulate Gy*eft)      0.09      1.07    0.367543    0.549203
atlas.iLOC r (Lateral Occipital*ght)      0.10      1.02    0.382808    0.565512
atlas.CO l (Central Opercular C*eft)      0.05      1.01    0.387360    0.565807
atlas.Cereb9 l (Cerebelum 9 Left)         0.07      0.99    0.392994    0.567296
atlas.IFG tri r (Inferior Front*ght)      0.10      0.97    0.401058    0.567296
atlas.Ver12 (Vermis 1 2)                  0.11      0.96    0.405690    0.567296
atlas.PP l (Planum Polare Left)           0.10      0.96    0.405835    0.567296
atlas.IFG tri l (Inferior Front*eft)      0.14      0.92    0.421293    0.582639
atlas.FO r (Frontal Operculum C*ght)      0.08      0.86    0.441410    0.604035
atlas.MidFG l (Middle Frontal G*eft)      0.06      0.85    0.446063    0.604044
atlas.MidFG r (Middle Frontal G*ght)      0.07      0.83    0.453287    0.605107
atlas.Ver3 (Vermis 3)                     0.08      0.83    0.456157    0.605107
atlas.Pallidum l                          0.09      0.69    0.515486    0.670675
atlas.Cereb2 l (Cerebelum Crus2*eft)      0.06      0.69    0.515904    0.670675
atlas.OP l (Occipital Pole Left)          0.10      0.67    0.527414    0.678849
atlas.CO r (Central Opercular C*ght)      0.05      0.63    0.548288    0.698798
atlas.FO l (Frontal Operculum C*eft)      0.07      0.61    0.558524    0.700392
atlas.Cuneal r (Cuneal Cortex Right)      0.09      0.60    0.560314    0.700392
atlas.OP r (Occipital Pole Right)         0.08      0.59    0.568776    0.704199
atlas.MedFC (Frontal Medial Cortex)       0.06      0.56    0.580845    0.706006
atlas.PreCG l (Precentral Gyrus*eft)      0.10      0.56    0.581097    0.706006
atlas.Cereb3 r (Cerebelum 3 Right)        0.05      0.51    0.609574    0.733746
atlas.SPL r (Superior Parietal *ght)      0.08      0.47    0.633339    0.753557
atlas.aMTG l (Middle Temporal G*eft)      0.06      0.46    0.638714    0.753557
atlas.IC r (Insular Cortex Right)         0.04      0.45    0.643422    0.753557
atlas.FOrb l (Frontal Orbital C*eft)      0.08      0.42    0.664227    0.766542
atlas.Pallidum r                          0.05      0.42    0.666302    0.766542
atlas.FP l (Frontal Pole Left)            0.06      0.41    0.673540    0.768072
atlas.Cuneal l (Cuneal Cortex Left)       0.07      0.39    0.680803    0.769603
atlas.Cereb7 r (Cerebelum 7b Right)       0.04      0.36    0.702324    0.783945
atlas.AC (Cingulate Gyrus, ante*ion)      0.05      0.36    0.705551    0.783945
atlas.PostCG r (Postcentral Gyr*ght)      0.04      0.32    0.731528    0.800724
atlas.aSTG r (Superior Temporal*ght)      0.05      0.31    0.734568    0.800724
atlas.SPL l (Superior Parietal *eft)      0.05      0.31    0.739130    0.800724
atlas.HG l (Heschl's Gyrus Left)          0.06      0.29    0.750026    0.805813
atlas.Thalamus r                          0.04      0.28    0.757689    0.806880
atlas.Putamen l                           0.06      0.27    0.763433    0.806880
atlas.toMTG r (Middle Temporal *ght)      0.06      0.26    0.774167    0.811627
atlas.SMA r (Juxtapositional Lo*ght)      0.05      0.23    0.799964    0.831962
atlas.SFG r (Superior Frontal G*ght)      0.04      0.21    0.812452    0.838244
atlas.Cereb10 r (Cerebelum 10 Right)      0.04      0.16    0.853883    0.874054
atlas.Cereb7 l (Cerebelum 7b Left)        0.03      0.13    0.880056    0.893806
atlas.PP r (Planum Polare Right)          0.02      0.06    0.941578    0.948877
atlas.PreCG r (Precentral Gyrus*ght)      0.01      0.02    0.983193    0.983193
atlas.aPaHC r (Parahippocampal *ght)       NaN       NaN         NaN         NaN
atlas.pPaHC r (Parahippocampal *ght)       NaN       NaN         NaN         NaN

Left Hippocampus
Targets                                   beta     T(16)       p-unc       p-FDR
atlas.Amygdala r                          0.54      8.75    0.000000    0.000022
atlas.Amygdala l                          0.43      6.26    0.000011    0.000744
atlas.pPaHC r (Parahippocampal *ght)      0.35      5.86    0.000024    0.001062
atlas.Hippocampus l                       0.45      5.64    0.000037    0.001214
atlas.TOFusC r (Temporal Occipi*ght)      0.19      4.56    0.000318    0.007365
atlas.TP r (Temporal Pole Right)          0.27      4.52    0.000347    0.007365
atlas.aMTG r (Middle Temporal G*ght)      0.26      4.46    0.000394    0.007365
atlas.aSTG r (Superior Temporal*ght)      0.24      3.87    0.001361    0.022288
atlas.aMTG l (Middle Temporal G*eft)      0.24      3.75    0.001731    0.025203
atlas.LG r (Lingual Gyrus Right)          0.21      3.65    0.002177    0.028524
atlas.Cereb45 r (Cerebelum 4 5 *ght)      0.21      3.54    0.002728    0.032489
atlas.pPaHC l (Parahippocampal *eft)      0.24      3.20    0.005618    0.059477
atlas.FOrb r (Frontal Orbital C*ght)      0.20      3.17    0.005902    0.059477
atlas.Cereb45 l (Cerebelum 4 5 Left)      0.20      3.12    0.006664    0.062357
atlas.sLOC r (Lateral Occipital*ght)     -0.19     -3.02    0.008217    0.071759
atlas.sLOC l (Lateral Occipital*eft)     -0.20     -2.87    0.011100    0.088410
atlas.MidFG l (Middle Frontal G*eft)     -0.26     -2.83    0.012080    0.088410
atlas.PC (Cingulate Gyrus, post*ion)      0.17      2.81    0.012666    0.088410
atlas.Thalamus r                          0.21      2.80    0.012823    0.088410
atlas.pITG r (Inferior Temporal*ght)     -0.15     -2.74    0.014399    0.094312
atlas.TP l (Temporal Pole Left)           0.19      2.71    0.015375    0.095913
atlas.Ver45 (Vermis 4 5)                  0.19      2.61    0.019135    0.113941
atlas.Cereb6 r (Cerebelum 6 Right)        0.17      2.54    0.021724    0.123734
atlas.SFG l (Superior Frontal G*eft)     -0.19     -2.48    0.024693    0.134780
atlas.PP r (Planum Polare Right)          0.16      2.46    0.025836    0.135382
atlas.TOFusC l (Temporal Occipi*eft)      0.13      2.43    0.027174    0.136913
atlas.HG r (Heschl's Gyrus Right)         0.12      2.37    0.030413    0.147561
atlas.Cereb6 l (Cerebelum 6 Left)         0.14      2.35    0.031852    0.149021
atlas.Brain-Stem                          0.16      2.21    0.042410    0.191578
atlas.IC r (Insular Cortex Right)         0.16      2.15    0.047084    0.204247
atlas.aITG l (Inferior Temporal*eft)      0.09      2.14    0.048509    0.204247
atlas.pMTG r (Middle Temporal G*ght)      0.13      2.12    0.049952    0.204247
atlas.Cereb1 r (Cerebelum Crus1*ght)      0.16      2.10    0.051451    0.204247
atlas.aPaHC l (Parahippocampal *eft)      0.15      2.05    0.056605    0.218094
atlas.Ver9 (Vermis 9)                     0.14      2.02    0.060525    0.226537
atlas.SubCalC (Subcallosal Cortex)        0.13      1.98    0.065706    0.236919
atlas.aPaHC r (Parahippocampal *ght)      0.14      1.97    0.066916    0.236919
atlas.FOrb l (Frontal Orbital C*eft)      0.11      1.93    0.071033    0.244878
atlas.ICC l (Intracalcarine Cor*eft)      0.13      1.89    0.076659    0.257494
atlas.pSMG l (Supramarginal Gyr*eft)     -0.12     -1.83    0.085510    0.277777
atlas.Thalamus l                          0.12      1.82    0.086938    0.277777
atlas.SPL l (Superior Parietal *eft)     -0.14     -1.79    0.091668    0.285918
atlas.PT l (Planum Temporale Left)        0.10      1.73    0.102038    0.310860
atlas.Putamen l                          -0.11     -1.71    0.106498    0.311857
atlas.PaCiG l (Paracingulate Gy*eft)     -0.07     -1.71    0.107127    0.311857
atlas.aSMG l (Supramarginal Gyr*eft)     -0.13     -1.68    0.111818    0.317637
atlas.Precuneous (Precuneous Cortex)      0.14      1.67    0.113961    0.317637
atlas.toMTG r (Middle Temporal *ght)      0.11      1.66    0.116758    0.318651
atlas.Cereb8 r (Cerebelum 8 Right)        0.11      1.65    0.119206    0.318694
atlas.SCC l (Supracalcarine Cor*eft)      0.10      1.62    0.125166    0.323050
atlas.Pallidum r                          0.11      1.61    0.126054    0.323050
atlas.Cereb9 r (Cerebelum 9 Right)        0.11      1.60    0.128234    0.323050
atlas.FP l (Frontal Pole Left)           -0.07     -1.56    0.139038    0.343660
atlas.Cuneal r (Cuneal Cortex Right)      0.09      1.53    0.146379    0.355105
atlas.Accumbens l                         0.08      1.50    0.152371    0.359437
atlas.aSTG l (Superior Temporal*eft)      0.09      1.50    0.153652    0.359437
atlas.Ver6 (Vermis 6)                     0.12      1.43    0.171065    0.388851
atlas.Ver3 (Vermis 3)                     0.08      1.43    0.173257    0.388851
atlas.aTFusC r (Temporal Fusifo*ght)      0.10      1.42    0.175131    0.388851
atlas.aITG r (Inferior Temporal*ght)      0.11      1.39    0.184764    0.397722
atlas.Cereb1 l (Cerebelum Crus1*eft)      0.09      1.38    0.187257    0.397722
atlas.LG l (Lingual Gyrus Left)           0.10      1.37    0.188468    0.397722
atlas.PT r (Planum Temporale Right)       0.08      1.36    0.191271    0.397722
atlas.ICC r (Intracalcarine Cor*ght)      0.09      1.32    0.205061    0.399736
atlas.SMA r (Juxtapositional Lo*ght)     -0.10     -1.32    0.205292    0.399736
atlas.SCC r (Supracalcarine Cor*ght)      0.09      1.30    0.211025    0.399736
atlas.CO r (Central Opercular C*ght)      0.08      1.30    0.211274    0.399736
atlas.Ver12 (Vermis 1 2)                  0.08      1.30    0.211788    0.399736
atlas.PO r (Parietal Operculum *ght)      0.09      1.30    0.212934    0.399736
atlas.Ver7 (Vermis 7)                     0.08      1.30    0.213600    0.399736
atlas.iLOC r (Lateral Occipital*ght)     -0.07     -1.27    0.223047    0.409316
atlas.pTFusC l (Temporal Fusifo*eft)      0.08      1.26    0.224967    0.409316
atlas.Cereb10 r (Cerebelum 10 Right)     -0.09     -1.25    0.228477    0.410006
atlas.PreCG l (Precentral Gyrus*eft)     -0.11     -1.23    0.237057    0.419655
atlas.pSTG l (Superior Temporal*eft)      0.07      1.20    0.248570    0.434168
atlas.Cereb3 r (Cerebelum 3 Right)        0.06      1.16    0.261807    0.451272
atlas.Cereb9 l (Cerebelum 9 Left)         0.06      1.12    0.280761    0.476203
atlas.pSMG r (Supramarginal Gyr*ght)     -0.08     -1.11    0.283541    0.476203
atlas.SMA L(Juxtapositional Lob*eft)     -0.09     -1.10    0.288702    0.478734
atlas.toITG r (Inferior Tempora*ght)     -0.10     -1.04    0.314042    0.514244
atlas.FP r (Frontal Pole Right)           0.06      1.01    0.326702    0.528371
atlas.IFG tri l (Inferior Front*eft)     -0.07     -0.99    0.334804    0.531223
atlas.PostCG l (Postcentral Gyr*eft)     -0.08     -0.98    0.340468    0.531223
atlas.Caudate r                          -0.05     -0.98    0.340632    0.531223
atlas.IC l (Insular Cortex Left)          0.06      0.97    0.344925    0.531591
atlas.Cereb2 r (Cerebelum Crus2*ght)      0.08      0.96    0.349176    0.531884
atlas.PaCiG r (Paracingulate Gy*ght)     -0.05     -0.95    0.355812    0.532266
atlas.pMTG l (Middle Temporal G*eft)      0.06      0.95    0.357552    0.532266
atlas.Caudate l                          -0.05     -0.93    0.367578    0.539605
atlas.aTFusC l (Temporal Fusifo*eft)      0.04      0.92    0.370721    0.539605
atlas.SPL r (Superior Parietal *ght)     -0.07     -0.91    0.377751    0.542332
atlas.Cereb8 l (Cerebelum 8 Left)        -0.06     -0.90    0.380874    0.542332
atlas.MidFG r (Middle Frontal G*ght)     -0.06     -0.89    0.385769    0.543395
atlas.CO l (Central Opercular C*eft)      0.06      0.84    0.411457    0.573413
atlas.PreCG r (Precentral Gyrus*ght)     -0.06     -0.83    0.416171    0.573878
atlas.Ver10 (Vermis 10)                  -0.03     -0.76    0.456283    0.622637
atlas.SFG r (Superior Frontal G*ght)     -0.04     -0.74    0.471500    0.626065
atlas.toITG l (Inferior Tempora*eft)      0.06      0.73    0.473058    0.626065
atlas.toMTG l (Middle Temporal *eft)      0.05      0.73    0.473469    0.626065
atlas.aSMG r (Supramarginal Gyr*ght)     -0.05     -0.72    0.484825    0.626065
atlas.Cereb7 r (Cerebelum 7b Right)      -0.05     -0.71    0.487389    0.626065
atlas.HG l (Heschl's Gyrus Left)          0.04      0.71    0.487470    0.626065
atlas.Cereb7 l (Cerebelum 7b Left)        0.03      0.68    0.508724    0.647018
atlas.FO r (Frontal Operculum C*ght)     -0.03     -0.67    0.515216    0.648974
atlas.AG l (Angular Gyrus Left)          -0.04     -0.62    0.544178    0.678927
atlas.AG r (Angular Gyrus Right)         -0.03     -0.61    0.553623    0.684195
atlas.pTFusC r (Temporal Fusifo*ght)      0.03      0.55    0.586834    0.718461
atlas.Ver8 (Vermis 8)                     0.03      0.53    0.606329    0.733340
atlas.OFusG l (Occipital Fusifo*eft)      0.02      0.52    0.612986    0.733340
atlas.PostCG r (Postcentral Gyr*ght)     -0.04     -0.51    0.615782    0.733340
atlas.Cereb3 l (Cerebelum 3 Left)        -0.03     -0.50    0.624309    0.736797
atlas.iLOC l (Lateral Occipital*eft)      0.03      0.48    0.634425    0.741520
atlas.pSTG r (Superior Temporal*ght)      0.04      0.47    0.641895    0.741520
atlas.AC (Cingulate Gyrus, ante*ion)      0.03      0.47    0.647565    0.741520
atlas.PP l (Planum Polare Left)           0.03      0.46    0.650952    0.741520
atlas.Cereb10 l (Cerebelum 10 Left)      -0.03     -0.43    0.670418    0.752236
atlas.IFG oper l (Inferior Fron*eft)     -0.03     -0.43    0.671844    0.752236
atlas.Cuneal l (Cuneal Cortex Left)      -0.03     -0.42    0.682706    0.757919
atlas.OP r (Occipital Pole Right)        -0.02     -0.38    0.709820    0.777678
atlas.MedFC (Frontal Medial Cortex)       0.03      0.38    0.712377    0.777678
atlas.Accumbens r                         0.02      0.35    0.729127    0.789385
atlas.OP l (Occipital Pole Left)         -0.01     -0.34    0.735944    0.790235
atlas.IFG oper r (Inferior Fron*ght)     -0.02     -0.32    0.753538    0.799821
atlas.Pallidum l                          0.02      0.31    0.759200    0.799821
atlas.PO l (Parietal Operculum *eft)      0.02      0.31    0.763188    0.799821
atlas.FO l (Frontal Operculum C*eft)      0.02      0.26    0.800073    0.831822
atlas.OFusG r (Occipital Fusifo*ght)      0.01      0.22    0.829576    0.855704
atlas.Cereb2 l (Cerebelum Crus2*eft)      0.01      0.19    0.848684    0.868575
atlas.pITG l (Inferior Temporal*eft)     -0.01     -0.13    0.897286    0.908085
atlas.IFG tri r (Inferior Front*ght)      0.01      0.13    0.901153    0.908085
atlas.Putamen r                          -0.00     -0.07    0.948949    0.948949
atlas.Hippocampus r                        NaN       NaN         NaN         NaN

Right Hippocampus
Targets                                   beta     T(16)       p-unc       p-FDR
atlas.Amygdala r                          0.54      8.75    0.000000    0.000022
atlas.Amygdala l                          0.43      6.26    0.000011    0.000744
atlas.pPaHC r (Parahippocampal *ght)      0.35      5.86    0.000024    0.001062
atlas.Hippocampus l                       0.45      5.64    0.000037    0.001214
atlas.TOFusC r (Temporal Occipi*ght)      0.19      4.56    0.000318    0.007365
atlas.TP r (Temporal Pole Right)          0.27      4.52    0.000347    0.007365
atlas.aMTG r (Middle Temporal G*ght)      0.26      4.46    0.000394    0.007365
atlas.aSTG r (Superior Temporal*ght)      0.24      3.87    0.001361    0.022288
atlas.aMTG l (Middle Temporal G*eft)      0.24      3.75    0.001731    0.025203
atlas.LG r (Lingual Gyrus Right)          0.21      3.65    0.002177    0.028524
atlas.Cereb45 r (Cerebelum 4 5 *ght)      0.21      3.54    0.002728    0.032489
atlas.pPaHC l (Parahippocampal *eft)      0.24      3.20    0.005618    0.059477
atlas.FOrb r (Frontal Orbital C*ght)      0.20      3.17    0.005902    0.059477
atlas.Cereb45 l (Cerebelum 4 5 Left)      0.20      3.12    0.006664    0.062357
atlas.sLOC r (Lateral Occipital*ght)     -0.19     -3.02    0.008217    0.071759
atlas.sLOC l (Lateral Occipital*eft)     -0.20     -2.87    0.011100    0.088410
atlas.MidFG l (Middle Frontal G*eft)     -0.26     -2.83    0.012080    0.088410
atlas.PC (Cingulate Gyrus, post*ion)      0.17      2.81    0.012666    0.088410
atlas.Thalamus r                          0.21      2.80    0.012823    0.088410
atlas.pITG r (Inferior Temporal*ght)     -0.15     -2.74    0.014399    0.094312
atlas.TP l (Temporal Pole Left)           0.19      2.71    0.015375    0.095913
atlas.Ver45 (Vermis 4 5)                  0.19      2.61    0.019135    0.113941
atlas.Cereb6 r (Cerebelum 6 Right)        0.17      2.54    0.021724    0.123734
atlas.SFG l (Superior Frontal G*eft)     -0.19     -2.48    0.024693    0.134780
atlas.PP r (Planum Polare Right)          0.16      2.46    0.025836    0.135382
atlas.TOFusC l (Temporal Occipi*eft)      0.13      2.43    0.027174    0.136913
atlas.HG r (Heschl's Gyrus Right)         0.12      2.37    0.030413    0.147561
atlas.Cereb6 l (Cerebelum 6 Left)         0.14      2.35    0.031852    0.149021
atlas.Brain-Stem                          0.16      2.21    0.042410    0.191578
atlas.IC r (Insular Cortex Right)         0.16      2.15    0.047084    0.204247
atlas.aITG l (Inferior Temporal*eft)      0.09      2.14    0.048509    0.204247
atlas.pMTG r (Middle Temporal G*ght)      0.13      2.12    0.049952    0.204247
atlas.Cereb1 r (Cerebelum Crus1*ght)      0.16      2.10    0.051451    0.204247
atlas.aPaHC l (Parahippocampal *eft)      0.15      2.05    0.056605    0.218094
atlas.Ver9 (Vermis 9)                     0.14      2.02    0.060525    0.226537
atlas.SubCalC (Subcallosal Cortex)        0.13      1.98    0.065706    0.236919
atlas.aPaHC r (Parahippocampal *ght)      0.14      1.97    0.066916    0.236919
atlas.FOrb l (Frontal Orbital C*eft)      0.11      1.93    0.071033    0.244878
atlas.ICC l (Intracalcarine Cor*eft)      0.13      1.89    0.076659    0.257494
atlas.pSMG l (Supramarginal Gyr*eft)     -0.12     -1.83    0.085510    0.277777
atlas.Thalamus l                          0.12      1.82    0.086938    0.277777
atlas.SPL l (Superior Parietal *eft)     -0.14     -1.79    0.091668    0.285918
atlas.PT l (Planum Temporale Left)        0.10      1.73    0.102038    0.310860
atlas.Putamen l                          -0.11     -1.71    0.106498    0.311857
atlas.PaCiG l (Paracingulate Gy*eft)     -0.07     -1.71    0.107127    0.311857
atlas.aSMG l (Supramarginal Gyr*eft)     -0.13     -1.68    0.111818    0.317637
atlas.Precuneous (Precuneous Cortex)      0.14      1.67    0.113961    0.317637
atlas.toMTG r (Middle Temporal *ght)      0.11      1.66    0.116758    0.318651
atlas.Cereb8 r (Cerebelum 8 Right)        0.11      1.65    0.119206    0.318694
atlas.SCC l (Supracalcarine Cor*eft)      0.10      1.62    0.125166    0.323050
atlas.Pallidum r                          0.11      1.61    0.126054    0.323050
atlas.Cereb9 r (Cerebelum 9 Right)        0.11      1.60    0.128234    0.323050
atlas.FP l (Frontal Pole Left)           -0.07     -1.56    0.139038    0.343660
atlas.Cuneal r (Cuneal Cortex Right)      0.09      1.53    0.146379    0.355105
atlas.Accumbens l                         0.08      1.50    0.152371    0.359437
atlas.aSTG l (Superior Temporal*eft)      0.09      1.50    0.153652    0.359437
atlas.Ver6 (Vermis 6)                     0.12      1.43    0.171065    0.388851
atlas.Ver3 (Vermis 3)                     0.08      1.43    0.173257    0.388851
atlas.aTFusC r (Temporal Fusifo*ght)      0.10      1.42    0.175131    0.388851
atlas.aITG r (Inferior Temporal*ght)      0.11      1.39    0.184764    0.397722
atlas.Cereb1 l (Cerebelum Crus1*eft)      0.09      1.38    0.187257    0.397722
atlas.LG l (Lingual Gyrus Left)           0.10      1.37    0.188468    0.397722
atlas.PT r (Planum Temporale Right)       0.08      1.36    0.191271    0.397722
atlas.ICC r (Intracalcarine Cor*ght)      0.09      1.32    0.205061    0.399736
atlas.SMA r (Juxtapositional Lo*ght)     -0.10     -1.32    0.205292    0.399736
atlas.SCC r (Supracalcarine Cor*ght)      0.09      1.30    0.211025    0.399736
atlas.CO r (Central Opercular C*ght)      0.08      1.30    0.211274    0.399736
atlas.Ver12 (Vermis 1 2)                  0.08      1.30    0.211788    0.399736
atlas.PO r (Parietal Operculum *ght)      0.09      1.30    0.212934    0.399736
atlas.Ver7 (Vermis 7)                     0.08      1.30    0.213600    0.399736
atlas.iLOC r (Lateral Occipital*ght)     -0.07     -1.27    0.223047    0.409316
atlas.pTFusC l (Temporal Fusifo*eft)      0.08      1.26    0.224967    0.409316
atlas.Cereb10 r (Cerebelum 10 Right)     -0.09     -1.25    0.228477    0.410006
atlas.PreCG l (Precentral Gyrus*eft)     -0.11     -1.23    0.237057    0.419655
atlas.pSTG l (Superior Temporal*eft)      0.07      1.20    0.248570    0.434168
atlas.Cereb3 r (Cerebelum 3 Right)        0.06      1.16    0.261807    0.451272
atlas.Cereb9 l (Cerebelum 9 Left)         0.06      1.12    0.280761    0.476203
atlas.pSMG r (Supramarginal Gyr*ght)     -0.08     -1.11    0.283541    0.476203
atlas.SMA L(Juxtapositional Lob*eft)     -0.09     -1.10    0.288702    0.478734
atlas.toITG r (Inferior Tempora*ght)     -0.10     -1.04    0.314042    0.514244
atlas.FP r (Frontal Pole Right)           0.06      1.01    0.326702    0.528371
atlas.IFG tri l (Inferior Front*eft)     -0.07     -0.99    0.334804    0.531223
atlas.PostCG l (Postcentral Gyr*eft)     -0.08     -0.98    0.340468    0.531223
atlas.Caudate r                          -0.05     -0.98    0.340632    0.531223
atlas.IC l (Insular Cortex Left)          0.06      0.97    0.344925    0.531591
atlas.Cereb2 r (Cerebelum Crus2*ght)      0.08      0.96    0.349176    0.531884
atlas.PaCiG r (Paracingulate Gy*ght)     -0.05     -0.95    0.355812    0.532266
atlas.pMTG l (Middle Temporal G*eft)      0.06      0.95    0.357552    0.532266
atlas.Caudate l                          -0.05     -0.93    0.367578    0.539605
atlas.aTFusC l (Temporal Fusifo*eft)      0.04      0.92    0.370721    0.539605
atlas.SPL r (Superior Parietal *ght)     -0.07     -0.91    0.377751    0.542332
atlas.Cereb8 l (Cerebelum 8 Left)        -0.06     -0.90    0.380874    0.542332
atlas.MidFG r (Middle Frontal G*ght)     -0.06     -0.89    0.385769    0.543395
atlas.CO l (Central Opercular C*eft)      0.06      0.84    0.411457    0.573413
atlas.PreCG r (Precentral Gyrus*ght)     -0.06     -0.83    0.416171    0.573878
atlas.Ver10 (Vermis 10)                  -0.03     -0.76    0.456283    0.622637
atlas.SFG r (Superior Frontal G*ght)     -0.04     -0.74    0.471500    0.626065
atlas.toITG l (Inferior Tempora*eft)      0.06      0.73    0.473058    0.626065
atlas.toMTG l (Middle Temporal *eft)      0.05      0.73    0.473469    0.626065
atlas.aSMG r (Supramarginal Gyr*ght)     -0.05     -0.72    0.484825    0.626065
atlas.Cereb7 r (Cerebelum 7b Right)      -0.05     -0.71    0.487389    0.626065
atlas.HG l (Heschl's Gyrus Left)          0.04      0.71    0.487470    0.626065
atlas.Cereb7 l (Cerebelum 7b Left)        0.03      0.68    0.508724    0.647018
atlas.FO r (Frontal Operculum C*ght)     -0.03     -0.67    0.515216    0.648974
atlas.AG l (Angular Gyrus Left)          -0.04     -0.62    0.544178    0.678927
atlas.AG r (Angular Gyrus Right)         -0.03     -0.61    0.553623    0.684195
atlas.pTFusC r (Temporal Fusifo*ght)      0.03      0.55    0.586834    0.718461
atlas.Ver8 (Vermis 8)                     0.03      0.53    0.606329    0.733340
atlas.OFusG l (Occipital Fusifo*eft)      0.02      0.52    0.612986    0.733340
atlas.PostCG r (Postcentral Gyr*ght)     -0.04     -0.51    0.615782    0.733340
atlas.Cereb3 l (Cerebelum 3 Left)        -0.03     -0.50    0.624309    0.736797
atlas.iLOC l (Lateral Occipital*eft)      0.03      0.48    0.634425    0.741520
atlas.pSTG r (Superior Temporal*ght)      0.04      0.47    0.641895    0.741520
atlas.AC (Cingulate Gyrus, ante*ion)      0.03      0.47    0.647565    0.741520
atlas.PP l (Planum Polare Left)           0.03      0.46    0.650952    0.741520
atlas.Cereb10 l (Cerebelum 10 Left)      -0.03     -0.43    0.670418    0.752236
atlas.IFG oper l (Inferior Fron*eft)     -0.03     -0.43    0.671844    0.752236
atlas.Cuneal l (Cuneal Cortex Left)      -0.03     -0.42    0.682706    0.757919
atlas.OP r (Occipital Pole Right)        -0.02     -0.38    0.709820    0.777678
atlas.MedFC (Frontal Medial Cortex)       0.03      0.38    0.712377    0.777678
atlas.Accumbens r                         0.02      0.35    0.729127    0.789385
atlas.OP l (Occipital Pole Left)         -0.01     -0.34    0.735944    0.790235
atlas.IFG oper r (Inferior Fron*ght)     -0.02     -0.32    0.753538    0.799821
atlas.Pallidum l                          0.02      0.31    0.759200    0.799821
atlas.PO l (Parietal Operculum *eft)      0.02      0.31    0.763188    0.799821
atlas.FO l (Frontal Operculum C*eft)      0.02      0.26    0.800073    0.831822
atlas.OFusG r (Occipital Fusifo*ght)      0.01      0.22    0.829576    0.855704
atlas.Cereb2 l (Cerebelum Crus2*eft)      0.01      0.19    0.848684    0.868575
atlas.pITG l (Inferior Temporal*eft)     -0.01     -0.13    0.897286    0.908085
atlas.IFG tri r (Inferior Front*ght)      0.01      0.13    0.901153    0.908085
atlas.Putamen r                          -0.00     -0.07    0.948949    0.948949
atlas.Hippocampus r                        NaN       NaN         NaN         NaN

Left Insular Cortex
Targets                                   beta     T(16)       p-unc       p-FDR
atlas.CO r (Central Opercular C*ght)      0.67     10.37    0.000000    0.000002
atlas.HG r (Heschl's Gyrus Right)         0.50      9.35    0.000000    0.000005
atlas.FO r (Frontal Operculum C*ght)      0.48      8.69    0.000000    0.000008
atlas.PaCiG r (Paracingulate Gy*ght)      0.35      8.05    0.000001    0.000012
atlas.PO r (Parietal Operculum *ght)      0.42      8.01    0.000001    0.000012
atlas.PT r (Planum Temporale Right)       0.47      8.01    0.000001    0.000012
atlas.PP r (Planum Polare Right)          0.50      7.74    0.000001    0.000016
atlas.IC l (Insular Cortex Left)          0.66      7.11    0.000002    0.000040
atlas.AC (Cingulate Gyrus, ante*ion)      0.47      7.02    0.000003    0.000042
atlas.LG l (Lingual Gyrus Left)           0.20      6.20    0.000013    0.000167
atlas.PO l (Parietal Operculum *eft)      0.37      6.11    0.000015    0.000178
atlas.PreCG r (Precentral Gyrus*ght)      0.41      5.65    0.000036    0.000392
atlas.SMA r (Juxtapositional Lo*ght)      0.28      5.52    0.000046    0.000467
atlas.aSTG r (Superior Temporal*ght)      0.30      5.43    0.000056    0.000498
atlas.PP l (Planum Polare Left)           0.36      5.41    0.000058    0.000498
atlas.aSMG r (Supramarginal Gyr*ght)      0.30      5.38    0.000061    0.000498
atlas.CO l (Central Opercular C*eft)      0.41      5.17    0.000092    0.000650
atlas.IFG oper r (Inferior Fron*ght)      0.30      5.16    0.000094    0.000650
atlas.Putamen r                           0.31      5.16    0.000094    0.000650
atlas.PT l (Planum Temporale Left)        0.27      4.95    0.000146    0.000954
atlas.FOrb r (Frontal Orbital C*ght)      0.32      4.72    0.000232    0.001422
atlas.Amygdala r                          0.22      4.70    0.000239    0.001422
atlas.LG r (Lingual Gyrus Right)          0.21      4.67    0.000254    0.001448
atlas.TOFusC r (Temporal Occipi*ght)      0.20      4.61    0.000287    0.001569
atlas.Pallidum r                          0.23      4.55    0.000330    0.001731
atlas.Cereb2 r (Cerebelum Crus2*ght)     -0.23     -4.47    0.000386    0.001945
atlas.pSMG r (Supramarginal Gyr*ght)      0.23      4.25    0.000607    0.002947
atlas.IFG tri r (Inferior Front*ght)      0.30      4.19    0.000692    0.003239
atlas.PostCG l (Postcentral Gyr*eft)      0.17      4.14    0.000766    0.003460
atlas.PreCG l (Precentral Gyrus*eft)      0.21      4.10    0.000839    0.003664
atlas.TP r (Temporal Pole Right)          0.22      4.05    0.000931    0.003933
atlas.PostCG r (Postcentral Gyr*ght)      0.30      4.02    0.000985    0.004034
atlas.ICC l (Intracalcarine Cor*eft)      0.23      3.86    0.001378    0.005470
atlas.HG l (Heschl's Gyrus Left)          0.34      3.83    0.001489    0.005738
atlas.ICC r (Intracalcarine Cor*ght)      0.23      3.78    0.001647    0.006163
atlas.PaCiG l (Paracingulate Gy*eft)      0.24      3.58    0.002497    0.009086
atlas.FO l (Frontal Operculum C*eft)      0.28      3.53    0.002755    0.009753
atlas.FP r (Frontal Pole Right)           0.22      3.47    0.003164    0.010908
atlas.aSTG l (Superior Temporal*eft)      0.20      3.45    0.003327    0.011174
atlas.pSTG l (Superior Temporal*eft)      0.17      3.41    0.003563    0.011667
atlas.Cuneal l (Cuneal Cortex Left)       0.23      3.36    0.003976    0.012703
atlas.SFG r (Superior Frontal G*ght)      0.17      3.30    0.004525    0.014112
atlas.OP l (Occipital Pole Left)          0.13      3.05    0.007566    0.023049
atlas.Cuneal r (Cuneal Cortex Right)      0.18      3.04    0.007781    0.023166
atlas.SMA L(Juxtapositional Lob*eft)      0.18      3.02    0.008175    0.023800
atlas.pSTG r (Superior Temporal*ght)      0.16      2.86    0.011440    0.032580
atlas.sLOC l (Lateral Occipital*eft)     -0.19     -2.84    0.011714    0.032650
atlas.SCC l (Supracalcarine Cor*eft)      0.16      2.80    0.012718    0.034710
atlas.PC (Cingulate Gyrus, post*ion)      0.16      2.76    0.014031    0.037511
atlas.MedFC (Frontal Medial Cortex)       0.17      2.68    0.016328    0.042779
atlas.MidFG l (Middle Frontal G*eft)     -0.18     -2.66    0.017208    0.044201
atlas.Cereb1 r (Cerebelum Crus1*ght)     -0.19     -2.56    0.020773    0.052331
atlas.SCC r (Supracalcarine Cor*ght)      0.15      2.49    0.024086    0.059533
atlas.Thalamus r                          0.14      2.39    0.029602    0.071813
atlas.Cereb1 l (Cerebelum Crus1*eft)     -0.15     -2.34    0.032603    0.077655
atlas.Cereb9 r (Cerebelum 9 Right)       -0.12     -2.24    0.039770    0.093034
atlas.iLOC l (Lateral Occipital*eft)      0.12      2.18    0.044790    0.102938
atlas.Hippocampus r                       0.16      2.15    0.047084    0.106345
atlas.Accumbens l                         0.13      2.12    0.050079    0.111192
atlas.toITG l (Inferior Tempora*eft)     -0.12     -1.96    0.067680    0.146862
atlas.Putamen l                           0.14      1.95    0.068978    0.146862
atlas.sLOC r (Lateral Occipital*ght)     -0.08     -1.95    0.069507    0.146862
atlas.Cereb2 l (Cerebelum Crus2*eft)     -0.12     -1.93    0.071817    0.147831
atlas.SPL r (Superior Parietal *ght)      0.11      1.92    0.072223    0.147831
atlas.Cereb45 l (Cerebelum 4 5 Left)      0.08      1.82    0.086745    0.174824
atlas.Amygdala l                          0.11      1.81    0.088446    0.175551
atlas.FOrb l (Frontal Orbital C*eft)      0.12      1.79    0.092573    0.181001
atlas.AG r (Angular Gyrus Right)          0.09      1.74    0.100566    0.193738
atlas.Thalamus l                          0.09      1.73    0.102287    0.194197
atlas.Cereb9 l (Cerebelum 9 Left)        -0.09     -1.71    0.106569    0.198364
atlas.toITG r (Inferior Tempora*ght)     -0.12     -1.71    0.107510    0.198364
atlas.toMTG r (Middle Temporal *ght)      0.10      1.66    0.116525    0.212011
atlas.pSMG l (Supramarginal Gyr*eft)      0.11      1.60    0.129339    0.231617
atlas.Cereb10 l (Cerebelum 10 Left)      -0.11     -1.59    0.130837    0.231617
atlas.pITG r (Inferior Temporal*ght)     -0.06     -1.55    0.139801    0.244185
atlas.Precuneous (Precuneous Cortex)      0.10      1.52    0.147445    0.254149
atlas.SFG l (Superior Frontal G*eft)     -0.10     -1.50    0.153276    0.259855
atlas.Ver8 (Vermis 8)                    -0.08     -1.49    0.154723    0.259855
atlas.Hippocampus l                       0.09      1.46    0.164385    0.270483
atlas.aSMG l (Supramarginal Gyr*eft)      0.11      1.45    0.167216    0.270483
atlas.MidFG r (Middle Frontal G*ght)      0.09      1.45    0.167245    0.270483
atlas.Ver6 (Vermis 6)                     0.08      1.39    0.183211    0.292690
atlas.pMTG r (Middle Temporal G*ght)      0.08      1.35    0.197357    0.310069
atlas.Ver7 (Vermis 7)                     0.05      1.33    0.200635    0.310069
atlas.Caudate r                           0.08      1.33    0.201190    0.310069
atlas.toMTG l (Middle Temporal *eft)      0.09      1.20    0.248321    0.378257
atlas.aPaHC l (Parahippocampal *eft)     -0.08     -1.18    0.255826    0.385209
atlas.Cereb45 r (Cerebelum 4 5 *ght)      0.06      1.10    0.287692    0.428269
atlas.Cereb6 r (Cerebelum 6 Right)        0.07      1.07    0.298768    0.439759
atlas.pPaHC r (Parahippocampal *ght)      0.04      0.97    0.348469    0.507216
atlas.TOFusC l (Temporal Occipi*eft)      0.06      0.94    0.360988    0.519665
atlas.Cereb7 r (Cerebelum 7b Right)      -0.05     -0.84    0.413515    0.588809
atlas.TP l (Temporal Pole Left)           0.05      0.78    0.446686    0.629202
atlas.SPL l (Superior Parietal *eft)      0.05      0.75    0.465150    0.648241
atlas.pTFusC r (Temporal Fusifo*ght)     -0.03     -0.73    0.473450    0.652862
atlas.SubCalC (Subcallosal Cortex)        0.04      0.72    0.479305    0.654052
atlas.iLOC r (Lateral Occipital*ght)     -0.04     -0.67    0.513511    0.693504
atlas.Ver12 (Vermis 1 2)                 -0.03     -0.63    0.538987    0.720483
atlas.pPaHC l (Parahippocampal *eft)      0.03      0.62    0.545921    0.722380
atlas.IFG tri l (Inferior Front*eft)      0.04      0.57    0.574086    0.752053
atlas.aITG r (Inferior Temporal*ght)      0.03      0.56    0.584662    0.758325
atlas.aTFusC r (Temporal Fusifo*ght)      0.03      0.54    0.594827    0.763944
atlas.Cereb10 r (Cerebelum 10 Right)     -0.02     -0.47    0.641281    0.815610
atlas.pITG l (Inferior Temporal*eft)      0.04      0.46    0.648645    0.817043
atlas.aITG l (Inferior Temporal*eft)      0.03      0.44    0.668870    0.834495
atlas.OFusG l (Occipital Fusifo*eft)     -0.02     -0.43    0.675380    0.834668
atlas.aMTG r (Middle Temporal G*ght)     -0.02     -0.41    0.685204    0.838894
atlas.Pallidum l                          0.03      0.38    0.710847    0.862232
atlas.aTFusC l (Temporal Fusifo*eft)      0.03      0.35    0.733759    0.881857
atlas.Cereb6 l (Cerebelum 6 Left)         0.02      0.32    0.751136    0.894535
atlas.OFusG r (Occipital Fusifo*ght)      0.01      0.31    0.759523    0.896374
atlas.Accumbens r                        -0.02     -0.30    0.767226    0.897380
atlas.Cereb8 l (Cerebelum 8 Left)        -0.02     -0.26    0.800469    0.916676
atlas.Caudate l                           0.01      0.25    0.809386    0.916676
atlas.OP r (Occipital Pole Right)         0.01      0.24    0.816297    0.916676
atlas.aPaHC r (Parahippocampal *ght)      0.02      0.23    0.820260    0.916676
atlas.aMTG l (Middle Temporal G*eft)     -0.02     -0.22    0.828666    0.916676
atlas.Cereb3 r (Cerebelum 3 Right)        0.01      0.21    0.833874    0.916676
atlas.FP l (Frontal Pole Left)           -0.01     -0.20    0.844743    0.916676
atlas.IFG oper l (Inferior Fron*eft)      0.01      0.20    0.846971    0.916676
atlas.AG l (Angular Gyrus Left)          -0.01     -0.19    0.851312    0.916676
atlas.pTFusC l (Temporal Fusifo*eft)     -0.01     -0.19    0.853698    0.916676
atlas.Cereb8 r (Cerebelum 8 Right)       -0.01     -0.16    0.874571    0.931454
atlas.Cereb3 l (Cerebelum 3 Left)        -0.01     -0.13    0.898914    0.949659
atlas.Ver9 (Vermis 9)                     0.01      0.11    0.912550    0.956352
atlas.Ver10 (Vermis 10)                   0.01      0.10    0.920844    0.957386
atlas.Cereb7 l (Cerebelum 7b Left)       -0.00     -0.05    0.958022    0.979364
atlas.Ver45 (Vermis 4 5)                 -0.00     -0.05    0.962962    0.979364
atlas.Ver3 (Vermis 3)                     0.00      0.04    0.972273    0.979364
atlas.Brain-Stem                         -0.00     -0.03    0.972516    0.979364
atlas.pMTG l (Middle Temporal G*eft)      0.00      0.03    0.979364    0.979364
atlas.IC r (Insular Cortex Right)          NaN       NaN         NaN         NaN

Right Insular Cortex
Targets                                   beta     T(16)       p-unc       p-FDR
atlas.CO r (Central Opercular C*ght)      0.67     10.37    0.000000    0.000002
atlas.HG r (Heschl's Gyrus Right)         0.50      9.35    0.000000    0.000005
atlas.FO r (Frontal Operculum C*ght)      0.48      8.69    0.000000    0.000008
atlas.PaCiG r (Paracingulate Gy*ght)      0.35      8.05    0.000001    0.000012
atlas.PO r (Parietal Operculum *ght)      0.42      8.01    0.000001    0.000012
atlas.PT r (Planum Temporale Right)       0.47      8.01    0.000001    0.000012
atlas.PP r (Planum Polare Right)          0.50      7.74    0.000001    0.000016
atlas.IC l (Insular Cortex Left)          0.66      7.11    0.000002    0.000040
atlas.AC (Cingulate Gyrus, ante*ion)      0.47      7.02    0.000003    0.000042
atlas.LG l (Lingual Gyrus Left)           0.20      6.20    0.000013    0.000167
atlas.PO l (Parietal Operculum *eft)      0.37      6.11    0.000015    0.000178
atlas.PreCG r (Precentral Gyrus*ght)      0.41      5.65    0.000036    0.000392
atlas.SMA r (Juxtapositional Lo*ght)      0.28      5.52    0.000046    0.000467
atlas.aSTG r (Superior Temporal*ght)      0.30      5.43    0.000056    0.000498
atlas.PP l (Planum Polare Left)           0.36      5.41    0.000058    0.000498
atlas.aSMG r (Supramarginal Gyr*ght)      0.30      5.38    0.000061    0.000498
atlas.CO l (Central Opercular C*eft)      0.41      5.17    0.000092    0.000650
atlas.IFG oper r (Inferior Fron*ght)      0.30      5.16    0.000094    0.000650
atlas.Putamen r                           0.31      5.16    0.000094    0.000650
atlas.PT l (Planum Temporale Left)        0.27      4.95    0.000146    0.000954
atlas.FOrb r (Frontal Orbital C*ght)      0.32      4.72    0.000232    0.001422
atlas.Amygdala r                          0.22      4.70    0.000239    0.001422
atlas.LG r (Lingual Gyrus Right)          0.21      4.67    0.000254    0.001448
atlas.TOFusC r (Temporal Occipi*ght)      0.20      4.61    0.000287    0.001569
atlas.Pallidum r                          0.23      4.55    0.000330    0.001731
atlas.Cereb2 r (Cerebelum Crus2*ght)     -0.23     -4.47    0.000386    0.001945
atlas.pSMG r (Supramarginal Gyr*ght)      0.23      4.25    0.000607    0.002947
atlas.IFG tri r (Inferior Front*ght)      0.30      4.19    0.000692    0.003239
atlas.PostCG l (Postcentral Gyr*eft)      0.17      4.14    0.000766    0.003460
atlas.PreCG l (Precentral Gyrus*eft)      0.21      4.10    0.000839    0.003664
atlas.TP r (Temporal Pole Right)          0.22      4.05    0.000931    0.003933
atlas.PostCG r (Postcentral Gyr*ght)      0.30      4.02    0.000985    0.004034
atlas.ICC l (Intracalcarine Cor*eft)      0.23      3.86    0.001378    0.005470
atlas.HG l (Heschl's Gyrus Left)          0.34      3.83    0.001489    0.005738
atlas.ICC r (Intracalcarine Cor*ght)      0.23      3.78    0.001647    0.006163
atlas.PaCiG l (Paracingulate Gy*eft)      0.24      3.58    0.002497    0.009086
atlas.FO l (Frontal Operculum C*eft)      0.28      3.53    0.002755    0.009753
atlas.FP r (Frontal Pole Right)           0.22      3.47    0.003164    0.010908
atlas.aSTG l (Superior Temporal*eft)      0.20      3.45    0.003327    0.011174
atlas.pSTG l (Superior Temporal*eft)      0.17      3.41    0.003563    0.011667
atlas.Cuneal l (Cuneal Cortex Left)       0.23      3.36    0.003976    0.012703
atlas.SFG r (Superior Frontal G*ght)      0.17      3.30    0.004525    0.014112
atlas.OP l (Occipital Pole Left)          0.13      3.05    0.007566    0.023049
atlas.Cuneal r (Cuneal Cortex Right)      0.18      3.04    0.007781    0.023166
atlas.SMA L(Juxtapositional Lob*eft)      0.18      3.02    0.008175    0.023800
atlas.pSTG r (Superior Temporal*ght)      0.16      2.86    0.011440    0.032580
atlas.sLOC l (Lateral Occipital*eft)     -0.19     -2.84    0.011714    0.032650
atlas.SCC l (Supracalcarine Cor*eft)      0.16      2.80    0.012718    0.034710
atlas.PC (Cingulate Gyrus, post*ion)      0.16      2.76    0.014031    0.037511
atlas.MedFC (Frontal Medial Cortex)       0.17      2.68    0.016328    0.042779
atlas.MidFG l (Middle Frontal G*eft)     -0.18     -2.66    0.017208    0.044201
atlas.Cereb1 r (Cerebelum Crus1*ght)     -0.19     -2.56    0.020773    0.052331
atlas.SCC r (Supracalcarine Cor*ght)      0.15      2.49    0.024086    0.059533
atlas.Thalamus r                          0.14      2.39    0.029602    0.071813
atlas.Cereb1 l (Cerebelum Crus1*eft)     -0.15     -2.34    0.032603    0.077655
atlas.Cereb9 r (Cerebelum 9 Right)       -0.12     -2.24    0.039770    0.093034
atlas.iLOC l (Lateral Occipital*eft)      0.12      2.18    0.044790    0.102938
atlas.Hippocampus r                       0.16      2.15    0.047084    0.106345
atlas.Accumbens l                         0.13      2.12    0.050079    0.111192
atlas.toITG l (Inferior Tempora*eft)     -0.12     -1.96    0.067680    0.146862
atlas.Putamen l                           0.14      1.95    0.068978    0.146862
atlas.sLOC r (Lateral Occipital*ght)     -0.08     -1.95    0.069507    0.146862
atlas.Cereb2 l (Cerebelum Crus2*eft)     -0.12     -1.93    0.071817    0.147831
atlas.SPL r (Superior Parietal *ght)      0.11      1.92    0.072223    0.147831
atlas.Cereb45 l (Cerebelum 4 5 Left)      0.08      1.82    0.086745    0.174824
atlas.Amygdala l                          0.11      1.81    0.088446    0.175551
atlas.FOrb l (Frontal Orbital C*eft)      0.12      1.79    0.092573    0.181001
atlas.AG r (Angular Gyrus Right)          0.09      1.74    0.100566    0.193738
atlas.Thalamus l                          0.09      1.73    0.102287    0.194197
atlas.Cereb9 l (Cerebelum 9 Left)        -0.09     -1.71    0.106569    0.198364
atlas.toITG r (Inferior Tempora*ght)     -0.12     -1.71    0.107510    0.198364
atlas.toMTG r (Middle Temporal *ght)      0.10      1.66    0.116525    0.212011
atlas.pSMG l (Supramarginal Gyr*eft)      0.11      1.60    0.129339    0.231617
atlas.Cereb10 l (Cerebelum 10 Left)      -0.11     -1.59    0.130837    0.231617
atlas.pITG r (Inferior Temporal*ght)     -0.06     -1.55    0.139801    0.244185
atlas.Precuneous (Precuneous Cortex)      0.10      1.52    0.147445    0.254149
atlas.SFG l (Superior Frontal G*eft)     -0.10     -1.50    0.153276    0.259855
atlas.Ver8 (Vermis 8)                    -0.08     -1.49    0.154723    0.259855
atlas.Hippocampus l                       0.09      1.46    0.164385    0.270483
atlas.aSMG l (Supramarginal Gyr*eft)      0.11      1.45    0.167216    0.270483
atlas.MidFG r (Middle Frontal G*ght)      0.09      1.45    0.167245    0.270483
atlas.Ver6 (Vermis 6)                     0.08      1.39    0.183211    0.292690
atlas.pMTG r (Middle Temporal G*ght)      0.08      1.35    0.197357    0.310069
atlas.Ver7 (Vermis 7)                     0.05      1.33    0.200635    0.310069
atlas.Caudate r                           0.08      1.33    0.201190    0.310069
atlas.toMTG l (Middle Temporal *eft)      0.09      1.20    0.248321    0.378257
atlas.aPaHC l (Parahippocampal *eft)     -0.08     -1.18    0.255826    0.385209
atlas.Cereb45 r (Cerebelum 4 5 *ght)      0.06      1.10    0.287692    0.428269
atlas.Cereb6 r (Cerebelum 6 Right)        0.07      1.07    0.298768    0.439759
atlas.pPaHC r (Parahippocampal *ght)      0.04      0.97    0.348469    0.507216
atlas.TOFusC l (Temporal Occipi*eft)      0.06      0.94    0.360988    0.519665
atlas.Cereb7 r (Cerebelum 7b Right)      -0.05     -0.84    0.413515    0.588809
atlas.TP l (Temporal Pole Left)           0.05      0.78    0.446686    0.629202
atlas.SPL l (Superior Parietal *eft)      0.05      0.75    0.465150    0.648241
atlas.pTFusC r (Temporal Fusifo*ght)     -0.03     -0.73    0.473450    0.652862
atlas.SubCalC (Subcallosal Cortex)        0.04      0.72    0.479305    0.654052
atlas.iLOC r (Lateral Occipital*ght)     -0.04     -0.67    0.513511    0.693504
atlas.Ver12 (Vermis 1 2)                 -0.03     -0.63    0.538987    0.720483
atlas.pPaHC l (Parahippocampal *eft)      0.03      0.62    0.545921    0.722380
atlas.IFG tri l (Inferior Front*eft)      0.04      0.57    0.574086    0.752053
atlas.aITG r (Inferior Temporal*ght)      0.03      0.56    0.584662    0.758325
atlas.aTFusC r (Temporal Fusifo*ght)      0.03      0.54    0.594827    0.763944
atlas.Cereb10 r (Cerebelum 10 Right)     -0.02     -0.47    0.641281    0.815610
atlas.pITG l (Inferior Temporal*eft)      0.04      0.46    0.648645    0.817043
atlas.aITG l (Inferior Temporal*eft)      0.03      0.44    0.668870    0.834495
atlas.OFusG l (Occipital Fusifo*eft)     -0.02     -0.43    0.675380    0.834668
atlas.aMTG r (Middle Temporal G*ght)     -0.02     -0.41    0.685204    0.838894
atlas.Pallidum l                          0.03      0.38    0.710847    0.862232
atlas.aTFusC l (Temporal Fusifo*eft)      0.03      0.35    0.733759    0.881857
atlas.Cereb6 l (Cerebelum 6 Left)         0.02      0.32    0.751136    0.894535
atlas.OFusG r (Occipital Fusifo*ght)      0.01      0.31    0.759523    0.896374
atlas.Accumbens r                        -0.02     -0.30    0.767226    0.897380
atlas.Cereb8 l (Cerebelum 8 Left)        -0.02     -0.26    0.800469    0.916676
atlas.Caudate l                           0.01      0.25    0.809386    0.916676
atlas.OP r (Occipital Pole Right)         0.01      0.24    0.816297    0.916676
atlas.aPaHC r (Parahippocampal *ght)      0.02      0.23    0.820260    0.916676
atlas.aMTG l (Middle Temporal G*eft)     -0.02     -0.22    0.828666    0.916676
atlas.Cereb3 r (Cerebelum 3 Right)        0.01      0.21    0.833874    0.916676
atlas.FP l (Frontal Pole Left)           -0.01     -0.20    0.844743    0.916676
atlas.IFG oper l (Inferior Fron*eft)      0.01      0.20    0.846971    0.916676
atlas.AG l (Angular Gyrus Left)          -0.01     -0.19    0.851312    0.916676
atlas.pTFusC l (Temporal Fusifo*eft)     -0.01     -0.19    0.853698    0.916676
atlas.Cereb8 r (Cerebelum 8 Right)       -0.01     -0.16    0.874571    0.931454
atlas.Cereb3 l (Cerebelum 3 Left)        -0.01     -0.13    0.898914    0.949659
atlas.Ver9 (Vermis 9)                     0.01      0.11    0.912550    0.956352
atlas.Ver10 (Vermis 10)                   0.01      0.10    0.920844    0.957386
atlas.Cereb7 l (Cerebelum 7b Left)       -0.00     -0.05    0.958022    0.979364
atlas.Ver45 (Vermis 4 5)                 -0.00     -0.05    0.962962    0.979364
atlas.Ver3 (Vermis 3)                     0.00      0.04    0.972273    0.979364
atlas.Brain-Stem                         -0.00     -0.03    0.972516    0.979364
atlas.pMTG l (Middle Temporal G*eft)      0.00      0.03    0.979364    0.979364
atlas.IC r (Insular Cortex Right)          NaN       NaN         NaN         NaN
