# Supplementary material for: Imaging visuospatial memory in temporal lobe epilepsy—Results of an fMRI study
Source: PLoS One. 2022 Feb 22;17(2):e0264349. doi: 10.1371/journal.pone.0264349 (PMC8863287; doi:10.1371/journal.pone.0264349)
Supplement: S4 Text — (TXT) [file pone.0264349.s005.txt]

Left Parahippocampal Gyrus
Targets                                   beta      T(6)       p-unc       p-FDR
atlas.pPaHC l (Parahippocampal *eft)      0.58      7.00    0.000422    0.054009
atlas.aPaHC l (Parahippocampal *eft)      0.37      5.77    0.001182    0.054009
atlas.Brain-Stem                          0.19      5.72    0.001237    0.054009
atlas.Cereb3 r (Cerebelum 3 Right)        0.41      4.86    0.002834    0.092801
atlas.Cereb45 r (Cerebelum 4 5 *ght)      0.34      4.17    0.005849    0.153236
atlas.pTFusC r (Temporal Fusifo*ght)      0.37      4.01    0.007048    0.153880
atlas.Ver3 (Vermis 3)                     0.27      3.72    0.009882    0.178683
atlas.FO r (Frontal Operculum C*ght)     -0.18     -3.63    0.010912    0.178683
atlas.FO l (Frontal Operculum C*eft)     -0.29     -3.36    0.015266    0.203235
atlas.pTFusC l (Temporal Fusifo*eft)      0.21      3.33    0.015834    0.203235
atlas.Cereb45 l (Cerebelum 4 5 Left)      0.43      3.24    0.017670    0.203235
atlas.LG r (Lingual Gyrus Right)          0.34      3.20    0.018617    0.203235
atlas.Hippocampus r                       0.45      3.11    0.020815    0.209755
atlas.Hippocampus l                       0.30      3.01    0.023651    0.221308
atlas.aPaHC r (Parahippocampal *ght)      0.38      2.83    0.029846    0.251382
atlas.aMTG r (Middle Temporal G*ght)      0.25      2.81    0.030703    0.251382
atlas.Cereb3 l (Cerebelum 3 Left)         0.27      2.56    0.042667    0.317904
atlas.TP r (Temporal Pole Right)          0.28      2.55    0.043685    0.317904
atlas.Cereb9 r (Cerebelum 9 Right)        0.28      2.51    0.046108    0.317904
atlas.toITG l (Inferior Tempora*eft)      0.29      2.39    0.054322    0.349812
atlas.Ver45 (Vermis 4 5)                  0.22      2.36    0.056077    0.349812
atlas.LG l (Lingual Gyrus Left)           0.29      2.22    0.068019    0.393010
atlas.TP l (Temporal Pole Left)           0.21      2.18    0.071867    0.393010
atlas.Ver10 (Vermis 10)                  -0.11     -2.18    0.072002    0.393010
atlas.Cereb10 r (Cerebelum 10 Right)     -0.09     -2.02    0.089733    0.470199
atlas.CO r (Central Opercular C*ght)     -0.16     -1.96    0.097825    0.480932
atlas.SCC l (Supracalcarine Cor*eft)      0.21      1.95    0.099123    0.480932
atlas.pSMG r (Supramarginal Gyr*ght)     -0.19     -1.88    0.108452    0.507401
atlas.Ver6 (Vermis 6)                     0.19      1.85    0.113891    0.514474
atlas.OP r (Occipital Pole Right)        -0.09     -1.81    0.120478    0.526088
atlas.SubCalC (Subcallosal Cortex)        0.17      1.75    0.130226    0.550309
atlas.Amygdala l                          0.14      1.61    0.158934    0.650636
atlas.TOFusC r (Temporal Occipi*ght)      0.16      1.56    0.170341    0.666210
atlas.SPL r (Superior Parietal *ght)      0.18      1.55    0.172910    0.666210
atlas.Cereb6 r (Cerebelum 6 Right)        0.07      1.48    0.189090    0.670338
atlas.Thalamus r                          0.12      1.46    0.194622    0.670338
atlas.Cereb9 l (Cerebelum 9 Left)         0.16      1.43    0.203628    0.670338
atlas.aSTG r (Superior Temporal*ght)      0.12      1.41    0.208551    0.670338
atlas.sLOC l (Lateral Occipital*eft)      0.18      1.40    0.211888    0.670338
atlas.Amygdala r                          0.19      1.39    0.214477    0.670338
atlas.ICC r (Intracalcarine Cor*ght)      0.13      1.39    0.214783    0.670338
atlas.sLOC r (Lateral Occipital*ght)      0.17      1.38    0.217702    0.670338
atlas.Thalamus l                          0.11      1.37    0.220354    0.670338
atlas.aMTG l (Middle Temporal G*eft)      0.14      1.35    0.225152    0.670338
atlas.aTFusC l (Temporal Fusifo*eft)      0.12      1.32    0.234565    0.671319
atlas.SPL l (Superior Parietal *eft)      0.16      1.29    0.244680    0.671319
atlas.AG r (Angular Gyrus Right)         -0.12     -1.28    0.248105    0.671319
atlas.Pallidum r                          0.12      1.27    0.250029    0.671319
atlas.Cereb8 r (Cerebelum 8 Right)        0.12      1.27    0.251104    0.671319
atlas.PreCG l (Precentral Gyrus*eft)      0.19      1.25    0.258677    0.677735
atlas.aSMG r (Supramarginal Gyr*ght)     -0.08     -1.18    0.281260    0.711691
atlas.PreCG r (Precentral Gyrus*ght)      0.15      1.17    0.284637    0.711691
atlas.TOFusC l (Temporal Occipi*eft)      0.13      1.16    0.288448    0.711691
atlas.ICC l (Intracalcarine Cor*eft)      0.11      1.15    0.293369    0.711691
atlas.Precuneous (Precuneous Cortex)      0.20      1.13    0.303275    0.722346
atlas.toITG r (Inferior Tempora*ght)      0.18      1.08    0.320977    0.727687
atlas.Accumbens r                         0.05      1.07    0.324516    0.727687
atlas.Cereb10 l (Cerebelum 10 Left)      -0.09     -1.07    0.326433    0.727687
atlas.PO l (Parietal Operculum *eft)     -0.10     -1.07    0.327737    0.727687
atlas.OP l (Occipital Pole Left)         -0.08     -1.01    0.352671    0.769998
atlas.FOrb r (Frontal Orbital C*ght)      0.09      0.99    0.361686    0.771495
atlas.pSTG r (Superior Temporal*ght)     -0.08     -0.98    0.365135    0.771495
atlas.aITG r (Inferior Temporal*ght)      0.09      0.96    0.372791    0.775169
atlas.AG l (Angular Gyrus Left)          -0.09     -0.94    0.383495    0.784966
atlas.Cereb8 l (Cerebelum 8 Left)         0.11      0.89    0.409053    0.822414
atlas.PostCG l (Postcentral Gyr*eft)      0.11      0.88    0.414346    0.822414
atlas.SCC r (Supracalcarine Cor*ght)      0.09      0.86    0.423366    0.827774
atlas.Ver8 (Vermis 8)                     0.09      0.82    0.442652    0.852003
atlas.OFusG l (Occipital Fusifo*eft)      0.09      0.80    0.452032    0.852003
atlas.aSMG l (Supramarginal Gyr*eft)     -0.09     -0.79    0.457829    0.852003
atlas.PostCG r (Postcentral Gyr*ght)      0.10      0.78    0.465049    0.852003
atlas.pSMG l (Supramarginal Gyr*eft)     -0.10     -0.76    0.474456    0.852003
atlas.aSTG l (Superior Temporal*eft)      0.06      0.76    0.476865    0.852003
atlas.IC l (Insular Cortex Left)         -0.07     -0.74    0.488410    0.852003
atlas.FOrb l (Frontal Orbital C*eft)      0.12      0.74    0.489681    0.852003
atlas.HG r (Heschl's Gyrus Right)         0.08      0.73    0.494292    0.852003
atlas.PP r (Planum Polare Right)          0.08      0.70    0.511531    0.865760
atlas.aITG l (Inferior Temporal*eft)     -0.05     -0.69    0.515491    0.865760
atlas.IC r (Insular Cortex Right)         0.04      0.64    0.548506    0.901091
atlas.Ver9 (Vermis 9)                     0.08      0.63    0.550284    0.901091
atlas.PaCiG l (Paracingulate Gy*eft)     -0.07     -0.61    0.564544    0.904969
atlas.pSTG l (Superior Temporal*eft)     -0.04     -0.61    0.566469    0.904969
atlas.pITG r (Inferior Temporal*ght)      0.08      0.60    0.573429    0.905050
atlas.MidFG r (Middle Frontal G*ght)     -0.05     -0.54    0.605551    0.940246
atlas.Caudate l                           0.08      0.51    0.630918    0.940246
atlas.pMTG l (Middle Temporal G*eft)     -0.04     -0.50    0.631786    0.940246
atlas.SFG r (Superior Frontal G*ght)     -0.06     -0.50    0.633528    0.940246
atlas.PC (Cingulate Gyrus, post*ion)      0.08      0.50    0.635057    0.940246
atlas.SMA L(Juxtapositional Lob*eft)      0.07      0.49    0.638793    0.940246
atlas.pMTG r (Middle Temporal G*ght)     -0.02     -0.45    0.669269    0.951933
atlas.Cereb2 r (Cerebelum Crus2*ght)     -0.02     -0.45    0.670714    0.951933
atlas.IFG tri r (Inferior Front*ght)     -0.04     -0.44    0.677743    0.951933
atlas.FP l (Frontal Pole Left)           -0.06     -0.43    0.682260    0.951933
atlas.Pallidum l                          0.03      0.43    0.683388    0.951933
atlas.Cereb7 r (Cerebelum 7b Right)       0.05      0.42    0.690333    0.951933
atlas.PP l (Planum Polare Left)           0.04      0.37    0.725933    0.981133
atlas.aTFusC r (Temporal Fusifo*ght)      0.03      0.37    0.726488    0.981133
atlas.AC (Cingulate Gyrus, ante*ion)     -0.03     -0.35    0.740805    0.982797
atlas.toMTG r (Middle Temporal *ght)     -0.02     -0.34    0.742724    0.982797
atlas.SMA r (Juxtapositional Lo*ght)      0.04      0.30    0.772041    0.996546
atlas.PT r (Planum Temporale Right)      -0.02     -0.30    0.777131    0.996546
atlas.FP r (Frontal Pole Right)          -0.03     -0.25    0.808051    0.996546
atlas.Putamen r                          -0.02     -0.25    0.813965    0.996546
atlas.Cuneal r (Cuneal Cortex Right)     -0.04     -0.24    0.820934    0.996546
atlas.OFusG r (Occipital Fusifo*ght)     -0.03     -0.23    0.827564    0.996546
atlas.HG l (Heschl's Gyrus Left)         -0.02     -0.22    0.834988    0.996546
atlas.pITG l (Inferior Temporal*eft)     -0.02     -0.21    0.843958    0.996546
atlas.Ver7 (Vermis 7)                     0.02      0.20    0.844871    0.996546
atlas.MidFG l (Middle Frontal G*eft)      0.03      0.20    0.850441    0.996546
atlas.Caudate r                           0.03      0.19    0.852493    0.996546
atlas.Ver12 (Vermis 1 2)                  0.02      0.19    0.852571    0.996546
atlas.IFG oper r (Inferior Fron*ght)     -0.02     -0.19    0.854208    0.996546
atlas.PT l (Planum Temporale Left)       -0.01     -0.18    0.859624    0.996546
atlas.MedFC (Frontal Medial Cortex)       0.02      0.15    0.887923    0.996546
atlas.toMTG l (Middle Temporal *eft)      0.01      0.13    0.900417    0.996546
atlas.Accumbens l                        -0.01     -0.09    0.931776    0.996546
atlas.Cuneal l (Cuneal Cortex Left)      -0.01     -0.09    0.934370    0.996546
atlas.Cereb6 l (Cerebelum 6 Left)         0.00      0.08    0.939605    0.996546
atlas.CO l (Central Opercular C*eft)     -0.01     -0.08    0.940715    0.996546
atlas.PaCiG r (Paracingulate Gy*ght)     -0.01     -0.08    0.941436    0.996546
atlas.Cereb1 r (Cerebelum Crus1*ght)     -0.01     -0.07    0.945594    0.996546
atlas.IFG oper l (Inferior Fron*eft)      0.01      0.07    0.947123    0.996546
atlas.Putamen l                          -0.01     -0.07    0.949158    0.996546
atlas.iLOC l (Lateral Occipital*eft)     -0.01     -0.06    0.952017    0.996546
atlas.iLOC r (Lateral Occipital*ght)     -0.01     -0.05    0.964163    0.996546
atlas.PO r (Parietal Operculum *ght)      0.00      0.04    0.972141    0.996546
atlas.SFG l (Superior Frontal G*eft)     -0.01     -0.03    0.975469    0.996546
atlas.Cereb1 l (Cerebelum Crus1*eft)      0.00      0.02    0.982411    0.996546
atlas.Cereb2 l (Cerebelum Crus2*eft)      0.00      0.02    0.986440    0.996546
atlas.IFG tri l (Inferior Front*eft)      0.00      0.01    0.991031    0.996546
atlas.Cereb7 l (Cerebelum 7b Left)        0.00      0.00    0.996546    0.996546
atlas.pPaHC r (Parahippocampal *ght)       NaN       NaN         NaN         NaN

Right Parahippocampal Gyrus
Targets                                   beta    F(2,5)       p-unc       p-FDR
atlas.Brain-Stem                          0.49     34.81    0.001162    0.126186
atlas.pPaHC l (Parahippocampal *eft)      0.68     26.91    0.002107    0.126186
atlas.Ver7 (Vermis 7)                     0.11     23.34    0.002912    0.126186
atlas.aPaHC l (Parahippocampal *eft)      0.75     14.83    0.007909    0.257041
atlas.Ver45 (Vermis 4 5)                  0.22     12.49    0.011366    0.271872
atlas.OP r (Occipital Pole Right)         0.32     11.90    0.012548    0.271872
atlas.Cereb3 r (Cerebelum 3 Right)        0.45     10.38    0.016594    0.291128
atlas.Cereb45 r (Cerebelum 4 5 *ght)      0.36      9.99    0.017916    0.291128
atlas.Ver3 (Vermis 3)                     0.31      9.14    0.021384    0.295194
atlas.pTFusC r (Temporal Fusifo*ght)      0.53      8.20    0.026366    0.295194
atlas.TP r (Temporal Pole Right)          0.45      7.79    0.029112    0.295194
atlas.FO r (Frontal Operculum C*ght)      0.19      7.23    0.033434    0.295194
atlas.Hippocampus r                       0.64      7.10    0.034567    0.295194
atlas.Cereb6 r (Cerebelum 6 Right)        0.26      6.78    0.037681    0.295194
atlas.pTFusC l (Temporal Fusifo*eft)      0.24      6.54    0.040210    0.295194
atlas.Cereb1 l (Cerebelum Crus1*eft)      0.24      6.52    0.040448    0.295194
atlas.aMTG l (Middle Temporal G*eft)      0.15      6.50    0.040628    0.295194
atlas.Putamen l                           0.24      6.48    0.040873    0.295194
atlas.toMTG r (Middle Temporal *ght)      0.10      5.73    0.050877    0.343823
atlas.FO l (Frontal Operculum C*eft)      0.33      5.34    0.057488    0.343823
atlas.Cereb9 r (Cerebelum 9 Right)        0.28      5.31    0.058001    0.343823
atlas.Cereb6 l (Cerebelum 6 Left)         0.27      5.22    0.059609    0.343823
atlas.toMTG l (Middle Temporal *eft)      0.24      5.11    0.061908    0.343823
atlas.Cereb45 l (Cerebelum 4 5 Left)      0.43      5.02    0.063788    0.343823
atlas.LG r (Lingual Gyrus Right)          0.35      4.82    0.068160    0.343823
atlas.OP l (Occipital Pole Left)          0.26      4.79    0.068862    0.343823
atlas.pSTG l (Superior Temporal*eft)      0.18      4.59    0.073752    0.343823
atlas.aTFusC r (Temporal Fusifo*ght)      0.28      4.56    0.074696    0.343823
atlas.pSTG r (Superior Temporal*ght)      0.15      4.33    0.081051    0.343823
atlas.IFG tri l (Inferior Front*eft)      0.17      4.25    0.083486    0.343823
atlas.pITG r (Inferior Temporal*ght)      0.24      4.22    0.084558    0.343823
atlas.aITG r (Inferior Temporal*ght)      0.30      4.21    0.084633    0.343823
atlas.Hippocampus l                       0.35      4.12    0.087611    0.345134
atlas.toITG l (Inferior Tempora*eft)      0.29      4.04    0.090338    0.345409
atlas.Ver6 (Vermis 6)                     0.23      3.95    0.093613    0.347706
atlas.Cereb3 l (Cerebelum 3 Left)         0.36      3.83    0.097954    0.353724
atlas.sLOC r (Lateral Occipital*ght)      0.18      3.70    0.103335    0.363070
atlas.Caudate l                           0.16      3.55    0.109704    0.366730
atlas.Ver9 (Vermis 9)                     0.14      3.50    0.112063    0.366730
atlas.aMTG r (Middle Temporal G*ght)      0.30      3.45    0.114529    0.366730
atlas.SCC r (Supracalcarine Cor*ght)      0.14      3.42    0.115661    0.366730
atlas.Caudate r                           0.12      2.45    0.181357    0.551805
atlas.pMTG l (Middle Temporal G*eft)      0.14      2.44    0.182520    0.551805
atlas.Cereb10 r (Cerebelum 10 Right)      0.12      2.35    0.191035    0.564421
atlas.LG l (Lingual Gyrus Left)           0.32      2.21    0.205504    0.574225
atlas.TP l (Temporal Pole Left)           0.22      2.20    0.206725    0.574225
atlas.ICC l (Intracalcarine Cor*eft)      0.11      2.17    0.210115    0.574225
atlas.ICC r (Intracalcarine Cor*ght)      0.14      2.15    0.212252    0.574225
atlas.AG r (Angular Gyrus Right)          0.23      2.11    0.217129    0.574225
atlas.sLOC l (Lateral Occipital*eft)      0.18      2.04    0.225289    0.574225
atlas.Ver10 (Vermis 10)                   0.15      2.03    0.226041    0.574225
atlas.aITG l (Inferior Temporal*eft)      0.09      2.00    0.229690    0.574225
atlas.CO r (Central Opercular C*ght)      0.24      1.97    0.234465    0.574502
atlas.Cereb1 r (Cerebelum Crus1*ght)      0.17      1.93    0.238639    0.574502
atlas.SCC l (Supracalcarine Cor*eft)      0.21      1.84    0.251954    0.595527
atlas.SubCalC (Subcallosal Cortex)        0.23      1.79    0.259921    0.603388
atlas.Precuneous (Precuneous Cortex)      0.20      1.75    0.265328    0.605135
atlas.pSMG r (Supramarginal Gyr*ght)      0.25      1.68    0.276506    0.619755
atlas.Cereb2 l (Cerebelum Crus2*eft)      0.17      1.60    0.290705    0.640536
atlas.Amygdala l                          0.16      1.52    0.305725    0.661302
atlas.Cereb2 r (Cerebelum Crus2*ght)      0.17      1.49    0.310303    0.661302
atlas.MedFC (Frontal Medial Cortex)       0.21      1.32    0.347003    0.699819
atlas.aSTG r (Superior Temporal*ght)      0.12      1.31    0.349077    0.699819
atlas.Thalamus l                          0.13      1.30    0.350613    0.699819
atlas.Putamen r                           0.11      1.26    0.359540    0.699819
atlas.Ver8 (Vermis 8)                     0.09      1.25    0.362889    0.699819
atlas.TOFusC r (Temporal Occipi*ght)      0.17      1.21    0.373471    0.699819
atlas.IFG oper r (Inferior Fron*ght)      0.13      1.19    0.378554    0.699819
atlas.IFG oper l (Inferior Fron*eft)      0.10      1.18    0.380071    0.699819
atlas.Cereb9 l (Cerebelum 9 Left)         0.16      1.16    0.386513    0.699819
atlas.TOFusC l (Temporal Occipi*eft)      0.13      1.14    0.389713    0.699819
atlas.OFusG l (Occipital Fusifo*eft)      0.09      1.13    0.393477    0.699819
atlas.Amygdala r                          0.23      1.11    0.398180    0.699819
atlas.SPL r (Superior Parietal *ght)      0.21      1.11    0.398358    0.699819
atlas.toITG r (Inferior Tempora*ght)      0.18      1.08    0.408250    0.704289
atlas.iLOC l (Lateral Occipital*eft)      0.17      1.06    0.412369    0.704289
atlas.Thalamus r                          0.14      1.05    0.417156    0.704289
atlas.Cereb8 r (Cerebelum 8 Right)        0.21      1.02    0.426540    0.710901
atlas.Pallidum r                          0.13      0.96    0.443745    0.730213
atlas.pSMG l (Supramarginal Gyr*eft)      0.15      0.90    0.462449    0.751479
atlas.pITG l (Inferior Temporal*eft)      0.07      0.85    0.480675    0.771453
atlas.SPL l (Superior Parietal *eft)      0.20      0.83    0.489909    0.776686
atlas.PO l (Parietal Operculum *eft)      0.12      0.80    0.500102    0.783292
atlas.aTFusC l (Temporal Fusifo*eft)      0.14      0.76    0.513394    0.794538
atlas.PreCG l (Precentral Gyrus*eft)      0.24      0.73    0.528702    0.800054
atlas.aSMG r (Supramarginal Gyr*ght)      0.12      0.71    0.536352    0.800054
atlas.Accumbens l                         0.13      0.67    0.550227    0.800054
atlas.Cereb7 r (Cerebelum 7b Right)       0.12      0.67    0.550598    0.800054
atlas.aSTG l (Superior Temporal*eft)      0.11      0.67    0.552540    0.800054
atlas.PT r (Planum Temporale Right)       0.07      0.67    0.553884    0.800054
atlas.FOrb r (Frontal Orbital C*ght)      0.13      0.63    0.571953    0.801747
atlas.PreCG r (Precentral Gyrus*ght)      0.15      0.63    0.572199    0.801747
atlas.Cereb10 l (Cerebelum 10 Left)       0.09      0.58    0.592866    0.801747
atlas.aSMG l (Supramarginal Gyr*eft)      0.15      0.57    0.597002    0.801747
atlas.iLOC r (Lateral Occipital*ght)      0.09      0.57    0.599634    0.801747
atlas.IFG tri r (Inferior Front*ght)      0.10      0.57    0.599754    0.801747
atlas.Accumbens r                         0.11      0.56    0.603667    0.801747
atlas.pMTG r (Middle Temporal G*ght)      0.06      0.56    0.604394    0.801747
atlas.PT l (Planum Temporale Left)        0.08      0.52    0.621110    0.812240
atlas.AG l (Angular Gyrus Left)           0.12      0.51    0.628008    0.812240
atlas.PostCG l (Postcentral Gyr*eft)      0.22      0.49    0.637191    0.812240
atlas.Cuneal l (Cuneal Cortex Left)       0.08      0.49    0.637296    0.812240
atlas.OFusG r (Occipital Fusifo*ght)      0.16      0.45    0.660082    0.833114
atlas.IC l (Insular Cortex Left)          0.11      0.42    0.679857    0.849821
atlas.PaCiG l (Paracingulate Gy*eft)      0.08      0.38    0.703995    0.871613
atlas.Cereb8 l (Cerebelum 8 Left)         0.16      0.36    0.715283    0.877233
atlas.MidFG r (Middle Frontal G*ght)      0.12      0.33    0.732470    0.889916
atlas.IC r (Insular Cortex Right)         0.04      0.30    0.750894    0.892479
atlas.MidFG l (Middle Frontal G*eft)      0.03      0.29    0.758016    0.892479
atlas.FOrb l (Frontal Orbital C*eft)      0.14      0.27    0.774680    0.892479
atlas.PP r (Planum Polare Right)          0.15      0.27    0.776259    0.892479
atlas.PostCG r (Postcentral Gyr*ght)      0.13      0.27    0.776354    0.892479
atlas.PC (Cingulate Gyrus, post*ion)      0.08      0.26    0.782162    0.892479
atlas.AC (Cingulate Gyrus, ante*ion)      0.06      0.26    0.784066    0.892479
atlas.HG r (Heschl's Gyrus Right)         0.13      0.25    0.789501    0.892479
atlas.PaCiG r (Paracingulate Gy*ght)      0.07      0.23    0.804752    0.901877
atlas.SMA r (Juxtapositional Lo*ght)      0.11      0.20    0.825153    0.916837
atlas.Ver12 (Vermis 1 2)                  0.04      0.17    0.849304    0.926506
atlas.Pallidum l                          0.05      0.16    0.853247    0.926506
atlas.FP l (Frontal Pole Left)            0.09      0.16    0.855236    0.926506
atlas.SMA L(Juxtapositional Lob*eft)      0.10      0.15    0.866468    0.930916
atlas.SFG r (Superior Frontal G*ght)      0.06      0.12    0.886531    0.944664
atlas.FP r (Frontal Pole Right)           0.04      0.07    0.932542    0.976374
atlas.PO r (Parietal Operculum *ght)      0.02      0.07    0.936135    0.976374
atlas.PP l (Planum Polare Left)           0.06      0.06    0.945897    0.976374
atlas.HG l (Heschl's Gyrus Left)          0.04      0.05    0.947487    0.976374
atlas.Cuneal r (Cuneal Cortex Right)      0.07      0.05    0.953842    0.976374
atlas.SFG l (Superior Frontal G*eft)      0.02      0.03    0.969658    0.984809
atlas.Cereb7 l (Cerebelum 7b Left)        0.01      0.01    0.993575    0.996196
atlas.CO l (Central Opercular C*eft)      0.01      0.00    0.996196    0.996196
atlas.aPaHC r (Parahippocampal *ght)       NaN       NaN         NaN         NaN
atlas.pPaHC r (Parahippocampal *ght)       NaN       NaN         NaN         NaN

Left Hippocampus
Targets                                   beta      T(6)       p-unc       p-FDR
atlas.pMTG l (Middle Temporal G*eft)     -0.21     -6.59    0.000588    0.043798
atlas.Brain-Stem                          0.17      6.42    0.000673    0.043798
atlas.Cereb45 l (Cerebelum 4 5 Left)      0.41      5.96    0.001003    0.043798
atlas.Amygdala l                          0.50      5.42    0.001627    0.053282
atlas.aPaHC l (Parahippocampal *eft)      0.29      4.95    0.002583    0.067675
atlas.pSMG r (Supramarginal Gyr*ght)     -0.32     -4.75    0.003158    0.067891
atlas.Amygdala r                          0.24      4.58    0.003782    0.067891
atlas.iLOC r (Lateral Occipital*ght)      0.24      4.49    0.004146    0.067891
atlas.pPaHC l (Parahippocampal *eft)      0.40      4.22    0.005536    0.080583
atlas.Hippocampus r                       0.38      3.82    0.008788    0.115124
atlas.MidFG r (Middle Frontal G*ght)     -0.31     -3.53    0.012403    0.132623
atlas.aITG l (Inferior Temporal*eft)     -0.25     -3.49    0.013018    0.132623
atlas.SFG r (Superior Frontal G*ght)     -0.25     -3.32    0.015974    0.132623
atlas.FP r (Frontal Pole Right)          -0.26     -3.27    0.017129    0.132623
atlas.Cereb3 l (Cerebelum 3 Left)         0.30      3.24    0.017690    0.132623
atlas.LG r (Lingual Gyrus Right)          0.31      3.23    0.017853    0.132623
atlas.Ver6 (Vermis 6)                     0.31      3.19    0.018759    0.132623
atlas.LG l (Lingual Gyrus Left)           0.39      3.19    0.018948    0.132623
atlas.AG r (Angular Gyrus Right)         -0.23     -3.17    0.019235    0.132623
atlas.TOFusC l (Temporal Occipi*eft)      0.30      3.09    0.021492    0.134709
atlas.SCC l (Supracalcarine Cor*eft)      0.19      3.05    0.022605    0.134709
atlas.Thalamus l                          0.25      3.04    0.022766    0.134709
atlas.pPaHC r (Parahippocampal *ght)      0.30      3.01    0.023651    0.134709
atlas.Cereb2 r (Cerebelum Crus2*ght)      0.15      2.66    0.037552    0.204970
atlas.Cereb7 l (Cerebelum 7b Left)       -0.19     -2.60    0.040569    0.212583
atlas.Cereb1 r (Cerebelum Crus1*ght)      0.19      2.46    0.048866    0.246209
atlas.Cereb45 r (Cerebelum 4 5 *ght)      0.29      2.41    0.052890    0.248201
atlas.ICC r (Intracalcarine Cor*ght)      0.18      2.38    0.054834    0.248201
atlas.TOFusC r (Temporal Occipi*ght)      0.28      2.36    0.056242    0.248201
atlas.aPaHC r (Parahippocampal *ght)      0.17      2.33    0.058515    0.248201
atlas.Putamen l                           0.11      2.33    0.058784    0.248201
atlas.PaCiG r (Paracingulate Gy*ght)     -0.21     -2.31    0.060629    0.248201
atlas.SubCalC (Subcallosal Cortex)       -0.12     -2.12    0.078809    0.312847
atlas.pSMG l (Supramarginal Gyr*eft)     -0.18     -2.06    0.084738    0.321891
atlas.Cereb6 l (Cerebelum 6 Left)         0.23      2.05    0.086001    0.321891
atlas.Cereb6 r (Cerebelum 6 Right)        0.20      1.97    0.096074    0.331435
atlas.pTFusC r (Temporal Fusifo*ght)      0.22      1.94    0.099753    0.331435
atlas.PostCG l (Postcentral Gyr*eft)      0.21      1.94    0.100334    0.331435
atlas.aMTG r (Middle Temporal G*ght)      0.21      1.93    0.101313    0.331435
atlas.PaCiG l (Paracingulate Gy*eft)     -0.18     -1.93    0.101985    0.331435
atlas.PreCG l (Precentral Gyrus*eft)      0.14      1.92    0.103731    0.331435
atlas.OP r (Occipital Pole Right)         0.20      1.88    0.109621    0.337155
atlas.Cereb9 r (Cerebelum 9 Right)        0.19      1.87    0.110669    0.337155
atlas.Ver45 (Vermis 4 5)                  0.16      1.85    0.114139    0.339823
atlas.ICC l (Intracalcarine Cor*eft)      0.14      1.83    0.117314    0.341515
atlas.OFusG l (Occipital Fusifo*eft)      0.22      1.81    0.120095    0.342010
atlas.FP l (Frontal Pole Left)           -0.13     -1.79    0.123291    0.343642
atlas.Accumbens l                         0.10      1.74    0.131849    0.359838
atlas.Ver9 (Vermis 9)                     0.14      1.68    0.143651    0.383243
atlas.IFG oper r (Inferior Fron*ght)     -0.13     -1.66    0.147956    0.383243
atlas.IFG tri r (Inferior Front*ght)     -0.16     -1.64    0.151351    0.383243
atlas.FOrb r (Frontal Orbital C*ght)     -0.15     -1.64    0.152127    0.383243
atlas.Thalamus r                          0.18      1.61    0.157796    0.390023
atlas.AG l (Angular Gyrus Left)          -0.13     -1.56    0.168760    0.407672
atlas.aSTG r (Superior Temporal*ght)      0.13      1.54    0.174332    0.407672
atlas.IC l (Insular Cortex Left)          0.13      1.53    0.177069    0.407672
atlas.SCC r (Supracalcarine Cor*ght)      0.13      1.53    0.177384    0.407672
atlas.Pallidum l                          0.11      1.51    0.181244    0.409362
atlas.Ver7 (Vermis 7)                     0.14      1.43    0.203964    0.450471
atlas.Cereb8 r (Cerebelum 8 Right)        0.14      1.41    0.207173    0.450471
atlas.aSMG r (Supramarginal Gyr*ght)     -0.22     -1.40    0.209761    0.450471
atlas.toITG r (Inferior Tempora*ght)      0.14      1.31    0.237990    0.495689
atlas.PP r (Planum Polare Right)          0.15      1.31    0.238385    0.495689
atlas.Ver3 (Vermis 3)                     0.08      1.28    0.246575    0.504708
atlas.OP l (Occipital Pole Left)          0.10      1.23    0.265641    0.535368
atlas.SFG l (Superior Frontal G*eft)     -0.08     -1.17    0.287931    0.571499
atlas.Cereb3 r (Cerebelum 3 Right)        0.12      1.15    0.292616    0.572131
atlas.PC (Cingulate Gyrus, post*ion)      0.16      1.12    0.306849    0.579647
atlas.Cereb10 l (Cerebelum 10 Left)      -0.17     -1.12    0.307116    0.579647
atlas.toMTG r (Middle Temporal *ght)     -0.08     -1.11    0.309735    0.579647
atlas.Cereb2 l (Cerebelum Crus2*eft)     -0.10     -1.10    0.315331    0.581072
atlas.CO r (Central Opercular C*ght)      0.08      1.08    0.323227    0.581072
atlas.FO r (Frontal Operculum C*ght)     -0.08     -1.07    0.323995    0.581072
atlas.IC r (Insular Cortex Right)         0.09      1.06    0.331143    0.581072
atlas.IFG oper l (Inferior Fron*eft)     -0.12     -1.05    0.332675    0.581072
atlas.Precuneous (Precuneous Cortex)      0.14      1.04    0.338839    0.584051
atlas.AC (Cingulate Gyrus, ante*ion)     -0.11     -0.99    0.358795    0.610417
atlas.HG l (Heschl's Gyrus Left)         -0.06     -0.98    0.366036    0.613542
atlas.CO l (Central Opercular C*eft)      0.10      0.97    0.369999    0.613542
atlas.sLOC l (Lateral Occipital*eft)      0.09      0.91    0.397052    0.646109
atlas.aSMG l (Supramarginal Gyr*eft)     -0.07     -0.91    0.399503    0.646109
atlas.aTFusC r (Temporal Fusifo*ght)     -0.10     -0.87    0.418785    0.669034
atlas.Cuneal r (Cuneal Cortex Right)      0.07      0.84    0.432587    0.682758
atlas.pITG l (Inferior Temporal*eft)     -0.13     -0.79    0.458271    0.709281
atlas.pSTG r (Superior Temporal*ght)     -0.06     -0.78    0.466808    0.709281
atlas.toMTG l (Middle Temporal *eft)     -0.05     -0.78    0.466943    0.709281
atlas.pITG r (Inferior Temporal*ght)      0.09      0.77    0.471049    0.709281
atlas.Ver10 (Vermis 10)                   0.07      0.72    0.495849    0.734686
atlas.SMA L(Juxtapositional Lob*eft)     -0.08     -0.72    0.499138    0.734686
atlas.pTFusC l (Temporal Fusifo*eft)      0.09      0.70    0.511480    0.737958
atlas.Pallidum r                          0.09      0.69    0.513775    0.737958
atlas.aMTG l (Middle Temporal G*eft)      0.06      0.69    0.518260    0.737958
atlas.OFusG r (Occipital Fusifo*ght)      0.08      0.65    0.539642    0.756822
atlas.HG r (Heschl's Gyrus Right)         0.06      0.64    0.543063    0.756822
atlas.SMA r (Juxtapositional Lo*ght)     -0.05     -0.63    0.552366    0.761683
atlas.Accumbens r                        -0.05     -0.61    0.563344    0.767675
atlas.MidFG l (Middle Frontal G*eft)      0.04      0.58    0.580207    0.767675
atlas.IFG tri l (Inferior Front*eft)     -0.07     -0.58    0.583734    0.767675
atlas.pSTG l (Superior Temporal*eft)     -0.06     -0.57    0.586977    0.767675
atlas.PT l (Planum Temporale Left)       -0.04     -0.57    0.590260    0.767675
atlas.FO l (Frontal Operculum C*eft)     -0.06     -0.57    0.591871    0.767675
atlas.PostCG r (Postcentral Gyr*ght)     -0.07     -0.50    0.636550    0.817529
atlas.TP r (Temporal Pole Right)          0.04      0.44    0.674893    0.850658
atlas.toITG l (Inferior Tempora*eft)      0.05      0.43    0.679334    0.850658
atlas.PT r (Planum Temporale Right)      -0.04     -0.43    0.681825    0.850658
atlas.sLOC r (Lateral Occipital*ght)     -0.05     -0.41    0.693733    0.851616
atlas.PreCG r (Precentral Gyrus*ght)     -0.06     -0.39    0.708343    0.851616
atlas.Ver12 (Vermis 1 2)                 -0.04     -0.38    0.713599    0.851616
atlas.Ver8 (Vermis 8)                     0.05      0.38    0.714520    0.851616
atlas.MedFC (Frontal Medial Cortex)      -0.02     -0.38    0.715097    0.851616
atlas.aTFusC l (Temporal Fusifo*eft)      0.04      0.37    0.727529    0.858615
atlas.Cereb8 l (Cerebelum 8 Left)         0.04      0.34    0.745807    0.872328
atlas.Cereb10 r (Cerebelum 10 Right)     -0.03     -0.33    0.754364    0.874529
atlas.Caudate r                          -0.03     -0.31    0.768243    0.875242
atlas.Cuneal l (Cuneal Cortex Left)       0.03      0.30    0.773545    0.875242
atlas.SPL l (Superior Parietal *eft)      0.02      0.29    0.780620    0.875242
atlas.Putamen r                          -0.03     -0.29    0.781705    0.875242
atlas.Cereb7 r (Cerebelum 7b Right)       0.02      0.26    0.800020    0.888158
atlas.PO l (Parietal Operculum *eft)     -0.02     -0.24    0.820361    0.903087
atlas.aITG r (Inferior Temporal*ght)      0.01      0.21    0.844276    0.916249
atlas.PP l (Planum Polare Left)          -0.02     -0.20    0.846306    0.916249
atlas.Cereb1 l (Cerebelum Crus1*eft)      0.02      0.19    0.854454    0.917487
atlas.TP l (Temporal Pole Left)           0.01      0.16    0.875305    0.932235
atlas.SPL r (Superior Parietal *ght)     -0.02     -0.12    0.905881    0.953964
atlas.PO r (Parietal Operculum *ght)     -0.01     -0.12    0.910271    0.953964
atlas.Caudate l                           0.01      0.09    0.933284    0.970310
atlas.FOrb l (Frontal Orbital C*eft)      0.01      0.08    0.940682    0.970310
atlas.iLOC l (Lateral Occipital*eft)      0.01      0.06    0.955870    0.978273
atlas.pMTG r (Middle Temporal G*ght)      0.00      0.04    0.967028    0.980999
atlas.aSTG l (Superior Temporal*eft)     -0.00     -0.03    0.973510    0.980999
atlas.Cereb9 l (Cerebelum 9 Left)         0.00      0.01    0.992648    0.992648
atlas.Hippocampus l                        NaN       NaN         NaN         NaN

Right Hippocampus
Targets                                   beta      T(6)       p-unc       p-FDR
atlas.Amygdala r                          0.45      6.24    0.000782    0.058821
atlas.Thalamus l                          0.24      5.96    0.000999    0.058821
atlas.Cereb3 l (Cerebelum 3 Left)         0.38      5.35    0.001747    0.058821
atlas.pPaHC l (Parahippocampal *eft)      0.41      5.32    0.001796    0.058821
atlas.Ver3 (Vermis 3)                     0.25      4.43    0.004445    0.115124
atlas.Cereb45 r (Cerebelum 4 5 *ght)      0.26      4.06    0.006654    0.115124
atlas.aPaHC r (Parahippocampal *ght)      0.45      4.01    0.007036    0.115124
atlas.TP r (Temporal Pole Right)          0.33      3.94    0.007590    0.115124
atlas.OP r (Occipital Pole Right)        -0.22     -3.89    0.008075    0.115124
atlas.Hippocampus l                       0.38      3.82    0.008788    0.115124
atlas.OP l (Occipital Pole Left)         -0.25     -3.57    0.011771    0.140186
atlas.Brain-Stem                          0.28      3.46    0.013469    0.147040
atlas.pPaHC r (Parahippocampal *ght)      0.45      3.11    0.020815    0.206098
atlas.FOrb r (Frontal Orbital C*ght)      0.21      3.07    0.022026    0.206098
atlas.aPaHC l (Parahippocampal *eft)      0.22      2.91    0.026936    0.235238
atlas.aSTG r (Superior Temporal*ght)      0.24      2.84    0.029676    0.242974
atlas.Cereb3 r (Cerebelum 3 Right)        0.26      2.78    0.032055    0.247012
atlas.Thalamus r                          0.28      2.68    0.036759    0.267523
atlas.Cereb10 r (Cerebelum 10 Right)     -0.10     -2.51    0.045954    0.316839
atlas.pTFusC r (Temporal Fusifo*ght)      0.13      2.26    0.064878    0.424951
atlas.IFG tri r (Inferior Front*ght)      0.09      2.07    0.083511    0.520947
atlas.pMTG r (Middle Temporal G*ght)      0.10      1.98    0.094504    0.547057
atlas.Accumbens l                         0.16      1.97    0.096048    0.547057
atlas.aMTG r (Middle Temporal G*ght)      0.17      1.89    0.108212    0.590655
atlas.FOrb l (Frontal Orbital C*eft)      0.14      1.83    0.116328    0.609558
atlas.LG r (Lingual Gyrus Right)          0.14      1.74    0.133403    0.632539
atlas.IFG oper r (Inferior Fron*ght)      0.07      1.72    0.135655    0.632539
atlas.toMTG r (Middle Temporal *ght)      0.13      1.71    0.138059    0.632539
atlas.Cuneal r (Cuneal Cortex Right)     -0.20     -1.70    0.140561    0.632539
atlas.IC r (Insular Cortex Right)         0.17      1.67    0.146904    0.632539
atlas.FO r (Frontal Operculum C*ght)      0.11      1.65    0.149685    0.632539
atlas.PP r (Planum Polare Right)          0.20      1.57    0.167915    0.687400
atlas.Cereb45 l (Cerebelum 4 5 Left)      0.17      1.54    0.173788    0.689887
atlas.FP l (Frontal Pole Left)           -0.18     -1.50    0.184070    0.694619
atlas.Amygdala l                          0.20      1.49    0.185585    0.694619
atlas.PP l (Planum Polare Left)           0.16      1.40    0.212129    0.771912
atlas.aTFusC r (Temporal Fusifo*ght)      0.11      1.37    0.219124    0.775817
atlas.TOFusC r (Temporal Occipi*ght)      0.14      1.34    0.227545    0.784431
atlas.Accumbens r                         0.11      1.30    0.240634    0.791262
atlas.sLOC l (Lateral Occipital*eft)     -0.12     -1.29    0.244154    0.791262
atlas.Caudate l                           0.16      1.28    0.247647    0.791262
atlas.aTFusC l (Temporal Fusifo*eft)      0.12      1.24    0.259750    0.810174
atlas.FO l (Frontal Operculum C*eft)     -0.10     -1.17    0.285442    0.823667
atlas.iLOC l (Lateral Occipital*eft)     -0.15     -1.13    0.303546    0.823667
atlas.AG r (Angular Gyrus Right)         -0.07     -1.11    0.308329    0.823667
atlas.AG l (Angular Gyrus Left)          -0.10     -1.10    0.313432    0.823667
atlas.TP l (Temporal Pole Left)           0.10      1.08    0.323058    0.823667
atlas.SCC r (Supracalcarine Cor*ght)     -0.15     -1.07    0.325470    0.823667
atlas.Pallidum r                          0.09      1.07    0.326136    0.823667
atlas.Putamen l                          -0.10     -1.06    0.328599    0.823667
atlas.SubCalC (Subcallosal Cortex)        0.08      1.03    0.341901    0.823667
atlas.sLOC r (Lateral Occipital*ght)     -0.11     -1.02    0.348227    0.823667
atlas.SCC l (Supracalcarine Cor*eft)     -0.10     -1.01    0.349550    0.823667
atlas.Cereb6 r (Cerebelum 6 Right)       -0.13     -1.01    0.352767    0.823667
atlas.Putamen r                           0.06      0.99    0.359061    0.823667
atlas.pITG r (Inferior Temporal*ght)     -0.04     -0.98    0.366647    0.823667
atlas.HG r (Heschl's Gyrus Right)         0.11      0.97    0.367819    0.823667
atlas.Pallidum l                          0.04      0.97    0.370285    0.823667
atlas.pSMG r (Supramarginal Gyr*ght)     -0.05     -0.97    0.371290    0.823667
atlas.aSMG l (Supramarginal Gyr*eft)     -0.10     -0.93    0.387203    0.823667
atlas.aMTG l (Middle Temporal G*eft)      0.10      0.92    0.393147    0.823667
atlas.Ver10 (Vermis 10)                   0.09      0.91    0.395965    0.823667
atlas.aSMG r (Supramarginal Gyr*ght)     -0.05     -0.90    0.403165    0.823667
atlas.aITG r (Inferior Temporal*ght)      0.06      0.90    0.403444    0.823667
atlas.SFG l (Superior Frontal G*eft)     -0.10     -0.86    0.424587    0.823667
atlas.Caudate r                           0.11      0.84    0.431391    0.823667
atlas.PT r (Planum Temporale Right)       0.07      0.83    0.437442    0.823667
atlas.iLOC r (Lateral Occipital*ght)     -0.09     -0.83    0.437889    0.823667
atlas.Ver45 (Vermis 4 5)                  0.10      0.83    0.438199    0.823667
atlas.Cereb6 l (Cerebelum 6 Left)        -0.11     -0.82    0.443376    0.823667
atlas.Cuneal l (Cuneal Cortex Left)      -0.12     -0.81    0.446415    0.823667
atlas.toITG r (Inferior Tempora*ght)      0.09      0.78    0.464654    0.836445
atlas.Cereb9 r (Cerebelum 9 Right)        0.13      0.78    0.467508    0.836445
atlas.PreCG r (Precentral Gyrus*ght)     -0.07     -0.75    0.481998    0.836445
atlas.MidFG r (Middle Frontal G*ght)      0.05      0.74    0.488140    0.836445
atlas.IFG tri l (Inferior Front*eft)     -0.09     -0.73    0.492115    0.836445
atlas.CO r (Central Opercular C*ght)     -0.06     -0.71    0.505772    0.836445
atlas.OFusG r (Occipital Fusifo*ght)     -0.08     -0.69    0.517857    0.836445
atlas.Cereb7 l (Cerebelum 7b Left)        0.05      0.67    0.526215    0.836445
atlas.MidFG l (Middle Frontal G*eft)     -0.08     -0.64    0.547433    0.836445
atlas.pMTG l (Middle Temporal G*eft)     -0.06     -0.63    0.551893    0.836445
atlas.Ver8 (Vermis 8)                    -0.07     -0.63    0.552491    0.836445
atlas.SPL l (Superior Parietal *eft)     -0.08     -0.62    0.556481    0.836445
atlas.SFG r (Superior Frontal G*ght)      0.05      0.61    0.565989    0.836445
atlas.Ver9 (Vermis 9)                    -0.07     -0.61    0.566024    0.836445
atlas.IFG oper l (Inferior Fron*eft)     -0.07     -0.59    0.573818    0.836445
atlas.pSMG l (Supramarginal Gyr*eft)     -0.07     -0.59    0.578207    0.836445
atlas.LG l (Lingual Gyrus Left)           0.06      0.58    0.584391    0.836445
atlas.Cereb2 l (Cerebelum Crus2*eft)      0.06      0.58    0.585230    0.836445
atlas.PC (Cingulate Gyrus, post*ion)      0.05      0.58    0.585871    0.836445
atlas.aSTG l (Superior Temporal*eft)      0.06      0.57    0.588357    0.836445
atlas.TOFusC l (Temporal Occipi*eft)     -0.05     -0.57    0.590310    0.836445
atlas.OFusG l (Occipital Fusifo*eft)     -0.08     -0.56    0.596229    0.836445
atlas.Cereb9 l (Cerebelum 9 Left)         0.07      0.55    0.600197    0.836445
atlas.SPL r (Superior Parietal *ght)     -0.06     -0.52    0.622638    0.855673
atlas.Ver6 (Vermis 6)                     0.06      0.51    0.628952    0.855673
atlas.pITG l (Inferior Temporal*eft)     -0.06     -0.50    0.633590    0.855673
atlas.aITG l (Inferior Temporal*eft)     -0.05     -0.47    0.654911    0.863271
atlas.ICC l (Intracalcarine Cor*eft)     -0.05     -0.47    0.655422    0.863271
atlas.Cereb8 r (Cerebelum 8 Right)       -0.05     -0.46    0.658985    0.863271
atlas.PO r (Parietal Operculum *ght)      0.04      0.44    0.677309    0.878489
atlas.PreCG l (Precentral Gyrus*eft)     -0.06     -0.41    0.698582    0.892535
atlas.PaCiG l (Paracingulate Gy*eft)     -0.05     -0.40    0.701764    0.892535
atlas.FP r (Frontal Pole Right)          -0.03     -0.39    0.709871    0.894164
atlas.Cereb1 l (Cerebelum Crus1*eft)      0.02      0.33    0.754423    0.923593
atlas.Ver7 (Vermis 7)                     0.04      0.32    0.763259    0.923593
atlas.PO l (Parietal Operculum *eft)      0.02      0.29    0.778098    0.923593
atlas.CO l (Central Opercular C*eft)     -0.03     -0.29    0.781345    0.923593
atlas.HG l (Heschl's Gyrus Left)          0.03      0.29    0.783083    0.923593
atlas.PostCG r (Postcentral Gyr*ght)     -0.03     -0.27    0.795360    0.923593
atlas.Cereb2 r (Cerebelum Crus2*ght)     -0.03     -0.27    0.797795    0.923593
atlas.IC l (Insular Cortex Left)          0.03      0.26    0.800673    0.923593
atlas.ICC r (Intracalcarine Cor*ght)     -0.03     -0.26    0.803179    0.923593
atlas.pSTG r (Superior Temporal*ght)     -0.02     -0.26    0.803737    0.923593
atlas.pTFusC l (Temporal Fusifo*eft)      0.02      0.23    0.823772    0.931905
atlas.PostCG l (Postcentral Gyr*eft)     -0.03     -0.23    0.825198    0.931905
atlas.toITG l (Inferior Tempora*eft)      0.02      0.22    0.835368    0.934265
atlas.Cereb10 l (Cerebelum 10 Left)      -0.02     -0.21    0.841552    0.934265
atlas.SMA r (Juxtapositional Lo*ght)      0.02      0.19    0.856922    0.943334
atlas.Cereb8 l (Cerebelum 8 Left)        -0.02     -0.17    0.871857    0.950127
atlas.PT l (Planum Temporale Left)        0.01      0.15    0.882694    0.950127
atlas.Cereb1 r (Cerebelum Crus1*ght)      0.02      0.15    0.885407    0.950127
atlas.Ver12 (Vermis 1 2)                 -0.01     -0.14    0.892104    0.950127
atlas.SMA L(Juxtapositional Lob*eft)      0.01      0.11    0.917515    0.952461
atlas.PaCiG r (Paracingulate Gy*ght)      0.01      0.10    0.923037    0.952461
atlas.Precuneous (Precuneous Cortex)     -0.01     -0.10    0.923292    0.952461
atlas.AC (Cingulate Gyrus, ante*ion)      0.01      0.10    0.923379    0.952461
atlas.pSTG l (Superior Temporal*eft)      0.01      0.06    0.950688    0.972970
atlas.MedFC (Frontal Medial Cortex)       0.01      0.05    0.965123    0.976053
atlas.Cereb7 r (Cerebelum 7b Right)      -0.01     -0.04    0.968602    0.976053
atlas.toMTG l (Middle Temporal *eft)      0.00      0.01    0.989006    0.989006
atlas.Hippocampus r                        NaN       NaN         NaN         NaN

Left Insular Cortex
Targets                                   beta      T(6)       p-unc       p-FDR
atlas.CO r (Central Opercular C*ght)      0.66      7.74    0.000245    0.015054
atlas.IC l (Insular Cortex Left)          0.77      7.64    0.000263    0.015054
atlas.HG r (Heschl's Gyrus Right)         0.48      7.27    0.000345    0.015054
atlas.PT r (Planum Temporale Right)       0.48      6.68    0.000546    0.017865
atlas.Putamen r                           0.40      6.12    0.000868    0.022738
atlas.Thalamus r                          0.47      5.52    0.001486    0.028051
atlas.SMA r (Juxtapositional Lo*ght)      0.35      5.37    0.001710    0.028051
atlas.AC (Cingulate Gyrus, ante*ion)      0.51      5.27    0.001880    0.028051
atlas.HG l (Heschl's Gyrus Left)          0.42      5.20    0.002019    0.028051
atlas.PreCG r (Precentral Gyrus*ght)      0.35      5.14    0.002141    0.028051
atlas.SMA L(Juxtapositional Lob*eft)      0.28      4.97    0.002533    0.030170
atlas.PO r (Parietal Operculum *ght)      0.32      4.79    0.003032    0.033096
atlas.PT l (Planum Temporale Left)        0.30      4.56    0.003868    0.034223
atlas.PP l (Planum Polare Left)           0.38      4.52    0.003999    0.034223
atlas.PP r (Planum Polare Right)          0.45      4.49    0.004128    0.034223
atlas.aSTG r (Superior Temporal*ght)      0.30      4.48    0.004180    0.034223
atlas.FO r (Frontal Operculum C*ght)      0.45      4.04    0.006771    0.052128
atlas.Amygdala r                          0.34      3.99    0.007163    0.052128
atlas.Thalamus l                          0.31      3.93    0.007699    0.053080
atlas.PO l (Parietal Operculum *eft)      0.39      3.76    0.009438    0.060695
atlas.CO l (Central Opercular C*eft)      0.37      3.73    0.009730    0.060695
atlas.sLOC r (Lateral Occipital*ght)     -0.28     -3.44    0.013735    0.081786
atlas.aSMG r (Supramarginal Gyr*ght)      0.28      3.15    0.019824    0.108939
atlas.Cereb2 l (Cerebelum Crus2*eft)     -0.32     -3.10    0.021036    0.108939
atlas.Putamen l                           0.23      3.07    0.021824    0.108939
atlas.FOrb r (Frontal Orbital C*ght)      0.40      3.06    0.022311    0.108939
atlas.Pallidum r                          0.13      3.03    0.023012    0.108939
atlas.toMTG r (Middle Temporal *ght)      0.21      3.00    0.024084    0.108939
atlas.ICC l (Intracalcarine Cor*eft)      0.24      3.00    0.024116    0.108939
atlas.sLOC l (Lateral Occipital*eft)     -0.22     -2.94    0.026095    0.113949
atlas.Ver6 (Vermis 6)                     0.23      2.81    0.030901    0.127534
atlas.PreCG l (Precentral Gyrus*eft)      0.28      2.80    0.031153    0.127534
atlas.Amygdala l                          0.28      2.60    0.040627    0.160248
atlas.Accumbens l                         0.19      2.58    0.041591    0.160248
atlas.PostCG r (Postcentral Gyr*ght)      0.29      2.50    0.046392    0.173639
atlas.LG r (Lingual Gyrus Right)          0.18      2.45    0.050081    0.179367
atlas.aTFusC l (Temporal Fusifo*eft)      0.16      2.44    0.050661    0.179367
atlas.pTFusC l (Temporal Fusifo*eft)     -0.22     -2.37    0.055298    0.189007
atlas.ICC r (Intracalcarine Cor*ght)      0.16      2.34    0.057571    0.189007
atlas.Cereb1 l (Cerebelum Crus1*eft)     -0.18     -2.34    0.057712    0.189007
atlas.MedFC (Frontal Medial Cortex)       0.16      2.31    0.060364    0.192293
atlas.LG l (Lingual Gyrus Left)           0.19      2.28    0.062383    0.192293
atlas.FO l (Frontal Operculum C*eft)      0.20      2.27    0.063638    0.192293
atlas.IFG oper r (Inferior Fron*ght)      0.30      2.26    0.064607    0.192293
atlas.pSTG l (Superior Temporal*eft)      0.20      2.24    0.066055    0.192293
atlas.Pallidum l                          0.11      2.10    0.080770    0.230018
atlas.pITG r (Inferior Temporal*ght)     -0.16     -2.08    0.082957    0.231220
atlas.Cereb8 r (Cerebelum 8 Right)        0.13      2.05    0.086790    0.236865
atlas.SCC r (Supracalcarine Cor*ght)      0.19      1.99    0.093888    0.251007
atlas.PostCG l (Postcentral Gyr*eft)      0.25      1.95    0.099701    0.261216
atlas.Cereb45 l (Cerebelum 4 5 Left)      0.15      1.87    0.110315    0.282280
atlas.Ver12 (Vermis 1 2)                 -0.16     -1.86    0.112050    0.282280
atlas.SFG r (Superior Frontal G*ght)      0.21      1.77    0.126293    0.309614
atlas.PaCiG r (Paracingulate Gy*ght)      0.19      1.77    0.127627    0.309614
atlas.aMTG l (Middle Temporal G*eft)     -0.18     -1.72    0.135559    0.322877
atlas.aITG l (Inferior Temporal*eft)     -0.14     -1.68    0.143551    0.335807
atlas.Hippocampus r                       0.17      1.67    0.146904    0.337622
atlas.pITG l (Inferior Temporal*eft)     -0.17     -1.64    0.152979    0.345522
atlas.Cereb45 r (Cerebelum 4 5 *ght)      0.16      1.60    0.159951    0.351348
atlas.aTFusC r (Temporal Fusifo*ght)      0.15      1.60    0.160923    0.351348
atlas.Cereb7 l (Cerebelum 7b Left)       -0.15     -1.57    0.167035    0.358714
atlas.PaCiG l (Paracingulate Gy*eft)      0.18      1.53    0.175895    0.371649
atlas.Cereb6 r (Cerebelum 6 Right)        0.11      1.48    0.190561    0.390350
atlas.TP r (Temporal Pole Right)          0.16      1.47    0.191234    0.390350
atlas.SCC l (Supracalcarine Cor*eft)      0.17      1.46    0.193685    0.390350
atlas.toITG l (Inferior Tempora*eft)     -0.15     -1.42    0.206085    0.409047
atlas.Ver8 (Vermis 8)                    -0.15     -1.40    0.209629    0.409871
atlas.Cuneal l (Cuneal Cortex Left)       0.20      1.35    0.225846    0.435085
atlas.pSTG r (Superior Temporal*ght)      0.17      1.31    0.237834    0.451541
atlas.IFG tri r (Inferior Front*ght)      0.26      1.24    0.260861    0.485087
atlas.pMTG l (Middle Temporal G*eft)     -0.18     -1.24    0.262910    0.485087
atlas.SPL l (Superior Parietal *eft)      0.09      1.12    0.304833    0.554626
atlas.Caudate l                           0.15      1.08    0.323072    0.570786
atlas.Cereb3 r (Cerebelum 3 Right)       -0.07     -1.07    0.325084    0.570786
atlas.aSTG l (Superior Temporal*eft)      0.10      1.06    0.329430    0.570786
atlas.Hippocampus l                       0.09      1.06    0.331143    0.570786
atlas.Cereb2 r (Cerebelum Crus2*ght)     -0.13     -1.05    0.335990    0.571620
atlas.toITG r (Inferior Tempora*ght)     -0.09     -1.03    0.342551    0.575310
atlas.pSMG r (Supramarginal Gyr*ght)      0.16      0.98    0.362899    0.595273
atlas.Cereb1 r (Cerebelum Crus1*ght)     -0.11     -0.96    0.374625    0.595273
atlas.Cereb10 r (Cerebelum 10 Right)     -0.09     -0.95    0.378946    0.595273
atlas.aSMG l (Supramarginal Gyr*eft)      0.12      0.94    0.383493    0.595273
atlas.Brain-Stem                          0.08      0.93    0.387824    0.595273
atlas.FOrb l (Frontal Orbital C*eft)      0.08      0.93    0.389235    0.595273
atlas.FP l (Frontal Pole Left)           -0.08     -0.93    0.389453    0.595273
atlas.AG l (Angular Gyrus Left)          -0.14     -0.92    0.390790    0.595273
atlas.Precuneous (Precuneous Cortex)      0.09      0.90    0.400809    0.603517
atlas.Ver3 (Vermis 3)                     0.11      0.87    0.419117    0.621954
atlas.Caudate r                           0.09      0.86    0.422549    0.621954
atlas.IFG tri l (Inferior Front*eft)     -0.09     -0.85    0.429927    0.625783
atlas.Ver7 (Vermis 7)                    -0.11     -0.83    0.440856    0.634639
atlas.SFG l (Superior Frontal G*eft)      0.07      0.80    0.454213    0.646033
atlas.Cuneal r (Cuneal Cortex Right)      0.08      0.79    0.458634    0.646033
atlas.Cereb3 l (Cerebelum 3 Left)        -0.05     -0.78    0.465199    0.648310
atlas.SPL r (Superior Parietal *ght)      0.10      0.77    0.471731    0.650493
atlas.OP l (Occipital Pole Left)          0.06      0.75    0.484107    0.660605
atlas.iLOC r (Lateral Occipital*ght)      0.08      0.74    0.489726    0.661043
atlas.pPaHC l (Parahippocampal *eft)     -0.08     -0.73    0.494521    0.661043
atlas.Cereb10 l (Cerebelum 10 Left)       0.08      0.70    0.510752    0.675844
atlas.PC (Cingulate Gyrus, post*ion)      0.11      0.68    0.524645    0.687284
atlas.OFusG l (Occipital Fusifo*eft)      0.08      0.64    0.545407    0.704453
atlas.pPaHC r (Parahippocampal *ght)      0.04      0.64    0.548506    0.704453
atlas.Cereb6 l (Cerebelum 6 Left)         0.07      0.60    0.570168    0.720103
atlas.AG r (Angular Gyrus Right)         -0.10     -0.60    0.571685    0.720103
atlas.OP r (Occipital Pole Right)        -0.03     -0.53    0.615995    0.768527
atlas.Ver10 (Vermis 10)                   0.05      0.47    0.656967    0.811912
atlas.Cereb7 r (Cerebelum 7b Right)       0.04      0.44    0.677921    0.829978
atlas.TP l (Temporal Pole Left)           0.03      0.40    0.702539    0.852154
atlas.MidFG r (Middle Frontal G*ght)      0.05      0.39    0.709888    0.853168
atlas.Cereb9 l (Cerebelum 9 Left)         0.03      0.38    0.717262    0.854193
atlas.toMTG l (Middle Temporal *eft)      0.03      0.37    0.724992    0.855621
atlas.TOFusC r (Temporal Occipi*ght)      0.05      0.35    0.736696    0.861671
atlas.SubCalC (Subcallosal Cortex)       -0.01     -0.30    0.773932    0.889436
atlas.pTFusC r (Temporal Fusifo*ght)      0.02      0.30    0.774013    0.889436
atlas.Accumbens r                         0.03      0.28    0.790468    0.900446
atlas.pMTG r (Middle Temporal G*ght)      0.03      0.26    0.800331    0.903822
atlas.MidFG l (Middle Frontal G*eft)     -0.03     -0.22    0.836731    0.929034
atlas.aITG r (Inferior Temporal*ght)      0.02      0.21    0.837059    0.929034
atlas.Ver9 (Vermis 9)                     0.02      0.21    0.843931    0.929034
atlas.pSMG l (Supramarginal Gyr*eft)     -0.04     -0.19    0.854544    0.932877
atlas.Cereb9 r (Cerebelum 9 Right)        0.01      0.18    0.863541    0.934907
atlas.OFusG r (Occipital Fusifo*ght)      0.02      0.16    0.879011    0.943856
atlas.Ver45 (Vermis 4 5)                  0.01      0.13    0.899526    0.946929
atlas.Cereb8 l (Cerebelum 8 Left)         0.01      0.13    0.903887    0.946929
atlas.aPaHC l (Parahippocampal *eft)      0.01      0.12    0.904807    0.946929
atlas.aPaHC r (Parahippocampal *ght)     -0.01     -0.12    0.910786    0.946929
atlas.IFG oper l (Inferior Fron*eft)     -0.01     -0.09    0.928941    0.958199
atlas.TOFusC l (Temporal Occipi*eft)      0.01      0.07    0.944831    0.966975
atlas.aMTG r (Middle Temporal G*ght)      0.00      0.05    0.958970    0.971871
atlas.iLOC l (Lateral Occipital*eft)      0.01      0.05    0.964452    0.971871
atlas.FP r (Frontal Pole Right)           0.00      0.02    0.982119    0.982119
atlas.IC r (Insular Cortex Right)          NaN       NaN         NaN         NaN

Right Insular Cortex
Targets                                   beta      T(6)       p-unc       p-FDR
atlas.CO r (Central Opercular C*ght)      0.66      7.74    0.000245    0.015054
atlas.IC l (Insular Cortex Left)          0.77      7.64    0.000263    0.015054
atlas.HG r (Heschl's Gyrus Right)         0.48      7.27    0.000345    0.015054
atlas.PT r (Planum Temporale Right)       0.48      6.68    0.000546    0.017865
atlas.Putamen r                           0.40      6.12    0.000868    0.022738
atlas.Thalamus r                          0.47      5.52    0.001486    0.028051
atlas.SMA r (Juxtapositional Lo*ght)      0.35      5.37    0.001710    0.028051
atlas.AC (Cingulate Gyrus, ante*ion)      0.51      5.27    0.001880    0.028051
atlas.HG l (Heschl's Gyrus Left)          0.42      5.20    0.002019    0.028051
atlas.PreCG r (Precentral Gyrus*ght)      0.35      5.14    0.002141    0.028051
atlas.SMA L(Juxtapositional Lob*eft)      0.28      4.97    0.002533    0.030170
atlas.PO r (Parietal Operculum *ght)      0.32      4.79    0.003032    0.033096
atlas.PT l (Planum Temporale Left)        0.30      4.56    0.003868    0.034223
atlas.PP l (Planum Polare Left)           0.38      4.52    0.003999    0.034223
atlas.PP r (Planum Polare Right)          0.45      4.49    0.004128    0.034223
atlas.aSTG r (Superior Temporal*ght)      0.30      4.48    0.004180    0.034223
atlas.FO r (Frontal Operculum C*ght)      0.45      4.04    0.006771    0.052128
atlas.Amygdala r                          0.34      3.99    0.007163    0.052128
atlas.Thalamus l                          0.31      3.93    0.007699    0.053080
atlas.PO l (Parietal Operculum *eft)      0.39      3.76    0.009438    0.060695
atlas.CO l (Central Opercular C*eft)      0.37      3.73    0.009730    0.060695
atlas.sLOC r (Lateral Occipital*ght)     -0.28     -3.44    0.013735    0.081786
atlas.aSMG r (Supramarginal Gyr*ght)      0.28      3.15    0.019824    0.108939
atlas.Cereb2 l (Cerebelum Crus2*eft)     -0.32     -3.10    0.021036    0.108939
atlas.Putamen l                           0.23      3.07    0.021824    0.108939
atlas.FOrb r (Frontal Orbital C*ght)      0.40      3.06    0.022311    0.108939
atlas.Pallidum r                          0.13      3.03    0.023012    0.108939
atlas.toMTG r (Middle Temporal *ght)      0.21      3.00    0.024084    0.108939
atlas.ICC l (Intracalcarine Cor*eft)      0.24      3.00    0.024116    0.108939
atlas.sLOC l (Lateral Occipital*eft)     -0.22     -2.94    0.026095    0.113949
atlas.Ver6 (Vermis 6)                     0.23      2.81    0.030901    0.127534
atlas.PreCG l (Precentral Gyrus*eft)      0.28      2.80    0.031153    0.127534
atlas.Amygdala l                          0.28      2.60    0.040627    0.160248
atlas.Accumbens l                         0.19      2.58    0.041591    0.160248
atlas.PostCG r (Postcentral Gyr*ght)      0.29      2.50    0.046392    0.173639
atlas.LG r (Lingual Gyrus Right)          0.18      2.45    0.050081    0.179367
atlas.aTFusC l (Temporal Fusifo*eft)      0.16      2.44    0.050661    0.179367
atlas.pTFusC l (Temporal Fusifo*eft)     -0.22     -2.37    0.055298    0.189007
atlas.ICC r (Intracalcarine Cor*ght)      0.16      2.34    0.057571    0.189007
atlas.Cereb1 l (Cerebelum Crus1*eft)     -0.18     -2.34    0.057712    0.189007
atlas.MedFC (Frontal Medial Cortex)       0.16      2.31    0.060364    0.192293
atlas.LG l (Lingual Gyrus Left)           0.19      2.28    0.062383    0.192293
atlas.FO l (Frontal Operculum C*eft)      0.20      2.27    0.063638    0.192293
atlas.IFG oper r (Inferior Fron*ght)      0.30      2.26    0.064607    0.192293
atlas.pSTG l (Superior Temporal*eft)      0.20      2.24    0.066055    0.192293
atlas.Pallidum l                          0.11      2.10    0.080770    0.230018
atlas.pITG r (Inferior Temporal*ght)     -0.16     -2.08    0.082957    0.231220
atlas.Cereb8 r (Cerebelum 8 Right)        0.13      2.05    0.086790    0.236865
atlas.SCC r (Supracalcarine Cor*ght)      0.19      1.99    0.093888    0.251007
atlas.PostCG l (Postcentral Gyr*eft)      0.25      1.95    0.099701    0.261216
atlas.Cereb45 l (Cerebelum 4 5 Left)      0.15      1.87    0.110315    0.282280
atlas.Ver12 (Vermis 1 2)                 -0.16     -1.86    0.112050    0.282280
atlas.SFG r (Superior Frontal G*ght)      0.21      1.77    0.126293    0.309614
atlas.PaCiG r (Paracingulate Gy*ght)      0.19      1.77    0.127627    0.309614
atlas.aMTG l (Middle Temporal G*eft)     -0.18     -1.72    0.135559    0.322877
atlas.aITG l (Inferior Temporal*eft)     -0.14     -1.68    0.143551    0.335807
atlas.Hippocampus r                       0.17      1.67    0.146904    0.337622
atlas.pITG l (Inferior Temporal*eft)     -0.17     -1.64    0.152979    0.345522
atlas.Cereb45 r (Cerebelum 4 5 *ght)      0.16      1.60    0.159951    0.351348
atlas.aTFusC r (Temporal Fusifo*ght)      0.15      1.60    0.160923    0.351348
atlas.Cereb7 l (Cerebelum 7b Left)       -0.15     -1.57    0.167035    0.358714
atlas.PaCiG l (Paracingulate Gy*eft)      0.18      1.53    0.175895    0.371649
atlas.Cereb6 r (Cerebelum 6 Right)        0.11      1.48    0.190561    0.390350
atlas.TP r (Temporal Pole Right)          0.16      1.47    0.191234    0.390350
atlas.SCC l (Supracalcarine Cor*eft)      0.17      1.46    0.193685    0.390350
atlas.toITG l (Inferior Tempora*eft)     -0.15     -1.42    0.206085    0.409047
atlas.Ver8 (Vermis 8)                    -0.15     -1.40    0.209629    0.409871
atlas.Cuneal l (Cuneal Cortex Left)       0.20      1.35    0.225846    0.435085
atlas.pSTG r (Superior Temporal*ght)      0.17      1.31    0.237834    0.451541
atlas.IFG tri r (Inferior Front*ght)      0.26      1.24    0.260861    0.485087
atlas.pMTG l (Middle Temporal G*eft)     -0.18     -1.24    0.262910    0.485087
atlas.SPL l (Superior Parietal *eft)      0.09      1.12    0.304833    0.554626
atlas.Caudate l                           0.15      1.08    0.323072    0.570786
atlas.Cereb3 r (Cerebelum 3 Right)       -0.07     -1.07    0.325084    0.570786
atlas.aSTG l (Superior Temporal*eft)      0.10      1.06    0.329430    0.570786
atlas.Hippocampus l                       0.09      1.06    0.331143    0.570786
atlas.Cereb2 r (Cerebelum Crus2*ght)     -0.13     -1.05    0.335990    0.571620
atlas.toITG r (Inferior Tempora*ght)     -0.09     -1.03    0.342551    0.575310
atlas.pSMG r (Supramarginal Gyr*ght)      0.16      0.98    0.362899    0.595273
atlas.Cereb1 r (Cerebelum Crus1*ght)     -0.11     -0.96    0.374625    0.595273
atlas.Cereb10 r (Cerebelum 10 Right)     -0.09     -0.95    0.378946    0.595273
atlas.aSMG l (Supramarginal Gyr*eft)      0.12      0.94    0.383493    0.595273
atlas.Brain-Stem                          0.08      0.93    0.387824    0.595273
atlas.FOrb l (Frontal Orbital C*eft)      0.08      0.93    0.389235    0.595273
atlas.FP l (Frontal Pole Left)           -0.08     -0.93    0.389453    0.595273
atlas.AG l (Angular Gyrus Left)          -0.14     -0.92    0.390790    0.595273
atlas.Precuneous (Precuneous Cortex)      0.09      0.90    0.400809    0.603517
atlas.Ver3 (Vermis 3)                     0.11      0.87    0.419117    0.621954
atlas.Caudate r                           0.09      0.86    0.422549    0.621954
atlas.IFG tri l (Inferior Front*eft)     -0.09     -0.85    0.429927    0.625783
atlas.Ver7 (Vermis 7)                    -0.11     -0.83    0.440856    0.634639
atlas.SFG l (Superior Frontal G*eft)      0.07      0.80    0.454213    0.646033
atlas.Cuneal r (Cuneal Cortex Right)      0.08      0.79    0.458634    0.646033
atlas.Cereb3 l (Cerebelum 3 Left)        -0.05     -0.78    0.465199    0.648310
atlas.SPL r (Superior Parietal *ght)      0.10      0.77    0.471731    0.650493
atlas.OP l (Occipital Pole Left)          0.06      0.75    0.484107    0.660605
atlas.iLOC r (Lateral Occipital*ght)      0.08      0.74    0.489726    0.661043
atlas.pPaHC l (Parahippocampal *eft)     -0.08     -0.73    0.494521    0.661043
atlas.Cereb10 l (Cerebelum 10 Left)       0.08      0.70    0.510752    0.675844
atlas.PC (Cingulate Gyrus, post*ion)      0.11      0.68    0.524645    0.687284
atlas.OFusG l (Occipital Fusifo*eft)      0.08      0.64    0.545407    0.704453
atlas.pPaHC r (Parahippocampal *ght)      0.04      0.64    0.548506    0.704453
atlas.Cereb6 l (Cerebelum 6 Left)         0.07      0.60    0.570168    0.720103
atlas.AG r (Angular Gyrus Right)         -0.10     -0.60    0.571685    0.720103
atlas.OP r (Occipital Pole Right)        -0.03     -0.53    0.615995    0.768527
atlas.Ver10 (Vermis 10)                   0.05      0.47    0.656967    0.811912
atlas.Cereb7 r (Cerebelum 7b Right)       0.04      0.44    0.677921    0.829978
atlas.TP l (Temporal Pole Left)           0.03      0.40    0.702539    0.852154
atlas.MidFG r (Middle Frontal G*ght)      0.05      0.39    0.709888    0.853168
atlas.Cereb9 l (Cerebelum 9 Left)         0.03      0.38    0.717262    0.854193
atlas.toMTG l (Middle Temporal *eft)      0.03      0.37    0.724992    0.855621
atlas.TOFusC r (Temporal Occipi*ght)      0.05      0.35    0.736696    0.861671
atlas.SubCalC (Subcallosal Cortex)       -0.01     -0.30    0.773932    0.889436
atlas.pTFusC r (Temporal Fusifo*ght)      0.02      0.30    0.774013    0.889436
atlas.Accumbens r                         0.03      0.28    0.790468    0.900446
atlas.pMTG r (Middle Temporal G*ght)      0.03      0.26    0.800331    0.903822
atlas.MidFG l (Middle Frontal G*eft)     -0.03     -0.22    0.836731    0.929034
atlas.aITG r (Inferior Temporal*ght)      0.02      0.21    0.837059    0.929034
atlas.Ver9 (Vermis 9)                     0.02      0.21    0.843931    0.929034
atlas.pSMG l (Supramarginal Gyr*eft)     -0.04     -0.19    0.854544    0.932877
atlas.Cereb9 r (Cerebelum 9 Right)        0.01      0.18    0.863541    0.934907
atlas.OFusG r (Occipital Fusifo*ght)      0.02      0.16    0.879011    0.943856
atlas.Ver45 (Vermis 4 5)                  0.01      0.13    0.899526    0.946929
atlas.Cereb8 l (Cerebelum 8 Left)         0.01      0.13    0.903887    0.946929
atlas.aPaHC l (Parahippocampal *eft)      0.01      0.12    0.904807    0.946929
atlas.aPaHC r (Parahippocampal *ght)     -0.01     -0.12    0.910786    0.946929
atlas.IFG oper l (Inferior Fron*eft)     -0.01     -0.09    0.928941    0.958199
atlas.TOFusC l (Temporal Occipi*eft)      0.01      0.07    0.944831    0.966975
atlas.aMTG r (Middle Temporal G*ght)      0.00      0.05    0.958970    0.971871
atlas.iLOC l (Lateral Occipital*eft)      0.01      0.05    0.964452    0.971871
atlas.FP r (Frontal Pole Right)           0.00      0.02    0.982119    0.982119
atlas.IC r (Insular Cortex Right)          NaN       NaN         NaN         NaN
