# Supplementary material for: Imaging visuospatial memory in temporal lobe epilepsy—Results of an fMRI study
Source: PLoS One. 2022 Feb 22;17(2):e0264349. doi: 10.1371/journal.pone.0264349 (PMC8863287; doi:10.1371/journal.pone.0264349)
Supplement: S5 Text — (TXT) [file pone.0264349.s006.txt]

Left Parahippocampal Gyrus
Targets                                   beta    F(2,4)       p-unc       p-FDR
atlas.Cereb45 r (Cerebelum 4 5 *ght)      0.33     20.57    0.007853    0.333349
atlas.Precuneous (Precuneous Cortex)      0.36     19.19    0.008907    0.333349
atlas.SCC r (Supracalcarine Cor*ght)      0.19     16.49    0.011697    0.333349
atlas.Cereb8 r (Cerebelum 8 Right)        0.26     14.46    0.014770    0.333349
atlas.toMTG r (Middle Temporal *ght)      0.32     12.80    0.018260    0.333349
atlas.pPaHC r (Parahippocampal *ght)      0.54     11.82    0.020950    0.333349
atlas.PaCiG l (Paracingulate Gy*eft)      0.22     11.18    0.023034    0.333349
atlas.Cereb1 l (Cerebelum Crus1*eft)      0.32     11.15    0.023138    0.333349
atlas.aITG l (Inferior Temporal*eft)      0.37      9.92    0.028160    0.333349
atlas.TOFusC r (Temporal Occipi*ght)      0.39      9.64    0.029521    0.333349
atlas.LG r (Lingual Gyrus Right)          0.31      9.52    0.030119    0.333349
atlas.Cereb8 l (Cerebelum 8 Left)         0.21      9.03    0.032866    0.333349
atlas.MedFC (Frontal Medial Cortex)       0.35      7.97    0.040275    0.333349
atlas.pITG r (Inferior Temporal*ght)      0.22      7.96    0.040299    0.333349
atlas.pTFusC r (Temporal Fusifo*ght)      0.54      7.80    0.041659    0.333349
atlas.Cereb1 r (Cerebelum Crus1*ght)      0.23      7.40    0.045237    0.333349
atlas.aSMG r (Supramarginal Gyr*ght)      0.21      7.09    0.048452    0.333349
atlas.Cereb9 l (Cerebelum 9 Left)         0.28      6.74    0.052380    0.333349
atlas.Hippocampus l                       0.45      6.65    0.053486    0.333349
atlas.IC r (Insular Cortex Right)         0.29      6.18    0.059717    0.333349
atlas.Ver8 (Vermis 8)                     0.34      6.10    0.061018    0.333349
atlas.TOFusC l (Temporal Occipi*eft)      0.31      5.88    0.064442    0.333349
atlas.Pallidum r                          0.08      5.77    0.066207    0.333349
atlas.aPaHC r (Parahippocampal *ght)      0.73      5.69    0.067575    0.333349
atlas.Thalamus r                          0.29      5.69    0.067656    0.333349
atlas.pTFusC l (Temporal Fusifo*eft)      0.58      5.68    0.067853    0.333349
atlas.Cereb9 r (Cerebelum 9 Right)        0.26      5.60    0.069234    0.333349
atlas.Thalamus l                          0.28      5.39    0.073253    0.340103
atlas.PC (Cingulate Gyrus, post*ion)      0.34      5.21    0.076966    0.345021
atlas.pSMG r (Supramarginal Gyr*ght)      0.24      4.85    0.085127    0.359617
atlas.Cereb45 l (Cerebelum 4 5 Left)      0.39      4.83    0.085755    0.359617
atlas.SCC l (Supracalcarine Cor*eft)      0.17      4.65    0.090531    0.367784
atlas.Putamen r                           0.16      4.45    0.096220    0.379048
atlas.LG l (Lingual Gyrus Left)           0.24      4.15    0.105911    0.400816
atlas.HG r (Heschl's Gyrus Right)         0.09      4.09    0.107912    0.400816
atlas.IC l (Insular Cortex Left)          0.15      3.78    0.119553    0.431720
atlas.FOrb r (Frontal Orbital C*ght)      0.19      3.10    0.153549    0.519197
atlas.aITG r (Inferior Temporal*ght)      0.35      3.04    0.157369    0.519197
atlas.TP l (Temporal Pole Left)           0.38      2.96    0.162273    0.519197
atlas.ICC r (Intracalcarine Cor*ght)      0.16      2.87    0.168515    0.519197
atlas.ICC l (Intracalcarine Cor*eft)      0.18      2.79    0.174453    0.519197
atlas.Ver7 (Vermis 7)                     0.12      2.77    0.175901    0.519197
atlas.Ver3 (Vermis 3)                     0.21      2.77    0.175926    0.519197
atlas.PP r (Planum Polare Right)          0.12      2.73    0.178741    0.519197
atlas.Cereb6 r (Cerebelum 6 Right)        0.21      2.68    0.182760    0.519197
atlas.toITG l (Inferior Tempora*eft)      0.13      2.67    0.183716    0.519197
atlas.IFG oper r (Inferior Fron*ght)      0.34      2.60    0.188879    0.522430
atlas.Ver45 (Vermis 4 5)                  0.29      2.50    0.197777    0.525032
atlas.pSTG l (Superior Temporal*eft)      0.28      2.50    0.197897    0.525032
atlas.aTFusC l (Temporal Fusifo*eft)      0.44      2.38    0.208088    0.541029
atlas.Cereb2 l (Cerebelum Crus2*eft)      0.22      2.30    0.216056    0.547320
atlas.AG r (Angular Gyrus Right)          0.25      2.27    0.218928    0.547320
atlas.Amygdala l                          0.18      2.23    0.223383    0.547920
atlas.Cuneal r (Cuneal Cortex Right)      0.23      2.18    0.229106    0.550719
atlas.Hippocampus r                       0.35      2.14    0.232997    0.550719
atlas.aTFusC r (Temporal Fusifo*ght)      0.22      2.10    0.238357    0.553328
atlas.FOrb l (Frontal Orbital C*eft)      0.22      2.04    0.244591    0.557839
atlas.iLOC r (Lateral Occipital*ght)      0.26      1.85    0.269282    0.603562
atlas.Caudate l                           0.22      1.73    0.287998    0.624811
atlas.Cereb10 l (Cerebelum 10 Left)       0.23      1.72    0.288374    0.624811
atlas.PostCG r (Postcentral Gyr*ght)      0.21      1.68    0.294950    0.628583
atlas.TP r (Temporal Pole Right)          0.27      1.62    0.305913    0.637600
atlas.sLOC l (Lateral Occipital*eft)      0.30      1.60    0.308991    0.637600
atlas.Ver12 (Vermis 1 2)                  0.16      1.54    0.319628    0.639384
atlas.IFG tri l (Inferior Front*eft)      0.14      1.54    0.319692    0.639384
atlas.OP r (Occipital Pole Right)         0.19      1.51    0.324922    0.639998
atlas.OP l (Occipital Pole Left)          0.22      1.46    0.334327    0.643172
atlas.pITG l (Inferior Temporal*eft)      0.15      1.45    0.336429    0.643172
atlas.aSTG r (Superior Temporal*ght)      0.09      1.37    0.352550    0.664224
atlas.FO r (Frontal Operculum C*ght)      0.17      1.29    0.369347    0.685930
atlas.Cereb6 l (Cerebelum 6 Left)         0.22      1.24    0.381830    0.695277
atlas.SFG l (Superior Frontal G*eft)      0.29      1.22    0.386561    0.695277
atlas.IFG tri r (Inferior Front*ght)      0.13      1.19    0.392492    0.695277
atlas.PT l (Planum Temporale Left)        0.16      1.16    0.399790    0.695277
atlas.sLOC r (Lateral Occipital*ght)      0.16      1.13    0.407289    0.695277
atlas.SFG r (Superior Frontal G*ght)      0.08      1.12    0.410595    0.695277
atlas.SPL r (Superior Parietal *ght)      0.17      1.12    0.411818    0.695277
atlas.Amygdala r                          0.14      1.03    0.434714    0.724523
atlas.PostCG l (Postcentral Gyr*eft)      0.30      0.97    0.453813    0.732731
atlas.toMTG l (Middle Temporal *eft)      0.14      0.96    0.457583    0.732731
atlas.AG l (Angular Gyrus Left)           0.11      0.96    0.457718    0.732731
atlas.PreCG l (Precentral Gyrus*eft)      0.26      0.93    0.464533    0.732731
atlas.aMTG r (Middle Temporal G*ght)      0.16      0.91    0.473310    0.732731
atlas.PreCG r (Precentral Gyrus*ght)      0.19      0.90    0.476265    0.732731
atlas.Ver10 (Vermis 10)                   0.09      0.89    0.479575    0.732731
atlas.Caudate r                           0.13      0.87    0.485829    0.732731
atlas.MidFG l (Middle Frontal G*eft)      0.14      0.86    0.490366    0.732731
atlas.OFusG r (Occipital Fusifo*ght)      0.16      0.84    0.496631    0.733659
atlas.Brain-Stem                          0.25      0.79    0.513716    0.750372
atlas.Ver6 (Vermis 6)                     0.12      0.74    0.531923    0.763004
atlas.Cereb3 r (Cerebelum 3 Right)        0.20      0.74    0.534103    0.763004
atlas.Cereb7 r (Cerebelum 7b Right)       0.10      0.58    0.601799    0.813507
atlas.CO l (Central Opercular C*eft)      0.04      0.56    0.610338    0.813507
atlas.aSTG l (Superior Temporal*eft)      0.10      0.56    0.611699    0.813507
atlas.pSTG r (Superior Temporal*ght)      0.19      0.56    0.612323    0.813507
atlas.aMTG l (Middle Temporal G*eft)      0.16      0.55    0.614787    0.813507
atlas.PaCiG r (Paracingulate Gy*ght)      0.02      0.54    0.619593    0.813507
atlas.FO l (Frontal Operculum C*eft)      0.10      0.54    0.620463    0.813507
atlas.IFG oper l (Inferior Fron*eft)      0.08      0.54    0.622152    0.813507
atlas.AC (Cingulate Gyrus, ante*ion)      0.08      0.52    0.628731    0.813507
atlas.Cuneal l (Cuneal Cortex Left)       0.10      0.52    0.632032    0.813507
atlas.PT r (Planum Temporale Right)       0.12      0.48    0.650980    0.826624
atlas.SMA r (Juxtapositional Lo*ght)      0.10      0.47    0.654941    0.826624
atlas.toITG r (Inferior Tempora*ght)      0.08      0.46    0.661562    0.826953
atlas.Ver9 (Vermis 9)                     0.13      0.41    0.686130    0.849495
atlas.iLOC l (Lateral Occipital*eft)      0.13      0.37    0.712761    0.863151
atlas.Cereb2 r (Cerebelum Crus2*ght)      0.12      0.36    0.716717    0.863151
atlas.MidFG r (Middle Frontal G*ght)      0.10      0.36    0.719576    0.863151
atlas.Cereb3 l (Cerebelum 3 Left)         0.09      0.33    0.737168    0.863151
atlas.Accumbens l                         0.06      0.32    0.742222    0.863151
atlas.PO l (Parietal Operculum *eft)      0.04      0.32    0.742543    0.863151
atlas.Accumbens r                         0.09      0.31    0.748864    0.863151
atlas.HG l (Heschl's Gyrus Left)          0.05      0.31    0.750278    0.863151
atlas.pSMG l (Supramarginal Gyr*eft)      0.11      0.26    0.782556    0.892389
atlas.PO r (Parietal Operculum *ght)      0.06      0.23    0.805598    0.903081
atlas.SMA L(Juxtapositional Lob*eft)      0.09      0.23    0.805826    0.903081
atlas.FP r (Frontal Pole Right)           0.15      0.21    0.818143    0.909048
atlas.pMTG r (Middle Temporal G*ght)      0.09      0.16    0.855027    0.941978
atlas.pMTG l (Middle Temporal G*eft)      0.06      0.15    0.863585    0.943413
atlas.Putamen l                           0.05      0.13    0.881282    0.954722
atlas.Pallidum l                          0.04      0.10    0.904112    0.970696
atlas.FP l (Frontal Pole Left)            0.05      0.09    0.914470    0.970696
atlas.PP l (Planum Polare Left)           0.03      0.09    0.918428    0.970696
atlas.Cereb7 l (Cerebelum 7b Left)        0.03      0.04    0.960244    0.992105
atlas.SubCalC (Subcallosal Cortex)        0.04      0.04    0.960525    0.992105
atlas.OFusG l (Occipital Fusifo*eft)      0.05      0.03    0.974684    0.992105
atlas.CO r (Central Opercular C*ght)      0.01      0.02    0.975779    0.992105
atlas.Cereb10 r (Cerebelum 10 Right)      0.02      0.02    0.976842    0.992105
atlas.aSMG l (Supramarginal Gyr*eft)      0.01      0.01    0.990598    0.994897
atlas.SPL l (Superior Parietal *eft)      0.01      0.01    0.994897    0.994897
atlas.aPaHC l (Parahippocampal *eft)       NaN       NaN         NaN         NaN
atlas.pPaHC l (Parahippocampal *eft)       NaN       NaN         NaN         NaN

Right Parahippocampal Gyrus
Targets                                   beta    F(2,4)       p-unc       p-FDR
atlas.pTFusC r (Temporal Fusifo*ght)      0.65     65.80    0.000870    0.065747
atlas.FP l (Frontal Pole Left)            0.34     54.88    0.001236    0.065747
atlas.CO l (Central Opercular C*eft)      0.09     47.00    0.001666    0.065747
atlas.Hippocampus r                       0.51     42.47    0.002023    0.065747
atlas.TOFusC r (Temporal Occipi*ght)      0.32     28.45    0.004313    0.112140
atlas.toMTG l (Middle Temporal *eft)      0.30     22.30    0.006777    0.137370
atlas.MidFG l (Middle Frontal G*eft)      0.34     19.14    0.008947    0.137370
atlas.Cereb45 r (Cerebelum 4 5 *ght)      0.52     18.86    0.009192    0.137370
atlas.IFG oper l (Inferior Fron*eft)      0.42     18.51    0.009510    0.137370
atlas.LG r (Lingual Gyrus Right)          0.36     16.98    0.011102    0.144329
atlas.pITG r (Inferior Temporal*ght)      0.45     15.80    0.012627    0.149233
atlas.Ver45 (Vermis 4 5)                  0.45     12.23    0.019765    0.206275
atlas.Cereb1 l (Cerebelum Crus1*eft)      0.34     11.93    0.020628    0.206275
atlas.Cereb45 l (Cerebelum 4 5 Left)      0.54     10.08    0.027393    0.242050
atlas.IFG oper r (Inferior Fron*ght)      0.40      9.62    0.029628    0.242050
atlas.pPaHC l (Parahippocampal *eft)      0.58      9.59    0.029791    0.242050
atlas.Ver6 (Vermis 6)                     0.24      9.11    0.032430    0.247994
atlas.AG l (Angular Gyrus Left)           0.18      8.00    0.039997    0.286057
atlas.Hippocampus l                       0.51      7.72    0.042361    0.286057
atlas.SCC r (Supracalcarine Cor*ght)      0.20      7.53    0.044009    0.286057
atlas.aITG r (Inferior Temporal*ght)      0.44      6.88    0.050762    0.314242
atlas.Thalamus l                          0.21      6.52    0.055131    0.322567
atlas.aMTG r (Middle Temporal G*ght)      0.23      6.37    0.057070    0.322567
atlas.aPaHC l (Parahippocampal *eft)      0.70      5.39    0.073234    0.396687
atlas.pSMG r (Supramarginal Gyr*ght)      0.24      5.23    0.076593    0.398282
atlas.HG l (Heschl's Gyrus Left)          0.19      4.93    0.083327    0.416636
atlas.aSMG r (Supramarginal Gyr*ght)      0.28      4.72    0.088549    0.417064
atlas.Cereb10 l (Cerebelum 10 Left)       0.29      4.61    0.091609    0.417064
atlas.Precuneous (Precuneous Cortex)      0.18      4.55    0.093270    0.417064
atlas.Accumbens l                         0.12      4.45    0.096246    0.417064
atlas.Cereb6 l (Cerebelum 6 Left)         0.29      4.05    0.109332    0.420937
atlas.toITG l (Inferior Tempora*eft)      0.19      3.90    0.115025    0.420937
atlas.Ver12 (Vermis 1 2)                  0.33      3.81    0.118500    0.420937
atlas.Cereb6 r (Cerebelum 6 Right)        0.32      3.79    0.119423    0.420937
atlas.pSMG l (Supramarginal Gyr*eft)      0.26      3.75    0.121016    0.420937
atlas.Putamen r                           0.20      3.74    0.121423    0.420937
atlas.Cereb2 l (Cerebelum Crus2*eft)      0.36      3.71    0.122889    0.420937
atlas.Cereb1 r (Cerebelum Crus1*ght)      0.18      3.58    0.128361    0.420937
atlas.MidFG r (Middle Frontal G*ght)      0.29      3.57    0.128968    0.420937
atlas.SPL l (Superior Parietal *eft)      0.25      3.56    0.129519    0.420937
atlas.TP r (Temporal Pole Right)          0.37      3.36    0.139403    0.427446
atlas.LG l (Lingual Gyrus Left)           0.25      3.35    0.139804    0.427446
atlas.FO l (Frontal Operculum C*eft)      0.17      3.31    0.141645    0.427446
atlas.Thalamus r                          0.25      3.23    0.146466    0.427446
atlas.ICC l (Intracalcarine Cor*eft)      0.18      3.20    0.147962    0.427446
atlas.Caudate r                           0.13      3.13    0.151912    0.429318
atlas.IFG tri r (Inferior Front*ght)      0.13      2.84    0.171088    0.467363
atlas.Ver7 (Vermis 7)                     0.22      2.81    0.172565    0.467363
atlas.OP l (Occipital Pole Left)          0.31      2.67    0.183026    0.485580
atlas.AG r (Angular Gyrus Right)          0.21      2.46    0.201012    0.519478
atlas.HG r (Heschl's Gyrus Right)         0.11      2.43    0.203795    0.519478
atlas.toMTG r (Middle Temporal *ght)      0.21      2.38    0.208951    0.521572
atlas.Amygdala r                          0.25      2.32    0.214416    0.521572
atlas.FP r (Frontal Pole Right)           0.34      2.30    0.216653    0.521572
atlas.SCC l (Supracalcarine Cor*eft)      0.10      2.18    0.229092    0.533730
atlas.Cereb8 r (Cerebelum 8 Right)        0.17      2.17    0.230040    0.533730
atlas.Pallidum l                          0.17      2.13    0.234020    0.533730
atlas.Cuneal l (Cuneal Cortex Left)       0.14      1.98    0.253137    0.567377
atlas.Amygdala l                          0.33      1.91    0.261214    0.575555
atlas.aSMG l (Supramarginal Gyr*eft)      0.23      1.82    0.274428    0.594594
atlas.IFG tri l (Inferior Front*eft)      0.13      1.68    0.294893    0.628460
atlas.Brain-Stem                          0.29      1.58    0.312828    0.651960
atlas.Cereb3 r (Cerebelum 3 Right)        0.32      1.48    0.330517    0.651960
atlas.Cereb9 l (Cerebelum 9 Left)         0.23      1.47    0.331895    0.651960
atlas.sLOC r (Lateral Occipital*ght)      0.13      1.47    0.333012    0.651960
atlas.iLOC l (Lateral Occipital*eft)      0.25      1.45    0.336477    0.651960
atlas.OP r (Occipital Pole Right)         0.23      1.42    0.342022    0.651960
atlas.pTFusC l (Temporal Fusifo*eft)      0.36      1.40    0.345678    0.651960
atlas.Cereb2 r (Cerebelum Crus2*ght)      0.17      1.40    0.346041    0.651960
atlas.PostCG l (Postcentral Gyr*eft)      0.12      1.34    0.358762    0.666272
atlas.pSTG l (Superior Temporal*eft)      0.21      1.28    0.371196    0.671883
atlas.IC r (Insular Cortex Right)         0.19      1.28    0.372120    0.671883
atlas.PreCG l (Precentral Gyrus*eft)      0.16      1.25    0.379229    0.675340
atlas.iLOC r (Lateral Occipital*ght)      0.22      1.17    0.398033    0.699248
atlas.PaCiG l (Paracingulate Gy*eft)      0.20      1.06    0.426818    0.739818
atlas.OFusG r (Occipital Fusifo*ght)      0.11      1.01    0.440801    0.749798
atlas.PP l (Planum Polare Left)           0.11      1.00    0.444111    0.749798
atlas.PP r (Planum Polare Right)          0.08      0.94    0.461704    0.769506
atlas.aTFusC l (Temporal Fusifo*eft)      0.21      0.90    0.474832    0.781369
atlas.OFusG l (Occipital Fusifo*eft)      0.16      0.87    0.487027    0.791419
atlas.PT l (Planum Temporale Left)        0.15      0.83    0.500993    0.804062
atlas.aSTG r (Superior Temporal*ght)      0.12      0.77    0.521966    0.808137
atlas.MedFC (Frontal Medial Cortex)       0.21      0.76    0.524175    0.808137
atlas.Cereb8 l (Cerebelum 8 Left)         0.16      0.75    0.530189    0.808137
atlas.SMA r (Juxtapositional Lo*ght)      0.13      0.72    0.538795    0.808137
atlas.sLOC l (Lateral Occipital*eft)      0.12      0.72    0.541105    0.808137
atlas.TP l (Temporal Pole Left)           0.27      0.70    0.550672    0.808137
atlas.SMA L(Juxtapositional Lob*eft)      0.11      0.68    0.554862    0.808137
atlas.Accumbens r                         0.12      0.68    0.554888    0.808137
atlas.pMTG l (Middle Temporal G*eft)      0.14      0.66    0.565820    0.808137
atlas.Pallidum r                          0.10      0.66    0.567237    0.808137
atlas.Cereb3 l (Cerebelum 3 Left)         0.21      0.63    0.577787    0.808137
atlas.FOrb l (Frontal Orbital C*eft)      0.09      0.61    0.585402    0.808137
atlas.aITG l (Inferior Temporal*eft)      0.14      0.61    0.588264    0.808137
atlas.PC (Cingulate Gyrus, post*ion)      0.13      0.59    0.596192    0.808137
atlas.aTFusC r (Temporal Fusifo*ght)      0.17      0.58    0.599846    0.808137
atlas.SFG l (Superior Frontal G*eft)      0.12      0.56    0.608756    0.808137
atlas.SubCalC (Subcallosal Cortex)        0.16      0.55    0.615273    0.808137
atlas.ICC r (Intracalcarine Cor*ght)      0.11      0.54    0.620140    0.808137
atlas.FO r (Frontal Operculum C*ght)      0.09      0.53    0.625531    0.808137
atlas.FOrb r (Frontal Orbital C*ght)      0.12      0.52    0.630575    0.808137
atlas.Ver10 (Vermis 10)                   0.09      0.51    0.634077    0.808137
atlas.SPL r (Superior Parietal *ght)      0.17      0.49    0.643516    0.812205
atlas.aSTG l (Superior Temporal*eft)      0.06      0.46    0.663268    0.823038
atlas.Cereb7 l (Cerebelum 7b Left)        0.10      0.45    0.664762    0.823038
atlas.aMTG l (Middle Temporal G*eft)      0.11      0.43    0.679892    0.828541
atlas.Cereb9 r (Cerebelum 9 Right)        0.08      0.42    0.681953    0.828541
atlas.Caudate l                           0.11      0.38    0.706272    0.850142
atlas.CO r (Central Opercular C*ght)      0.07      0.36    0.719188    0.851731
atlas.pMTG r (Middle Temporal G*ght)      0.07      0.34    0.728915    0.851731
atlas.Ver8 (Vermis 8)                     0.06      0.34    0.731944    0.851731
atlas.Cereb10 r (Cerebelum 10 Right)      0.07      0.33    0.733799    0.851731
atlas.PO r (Parietal Operculum *ght)      0.12      0.32    0.742883    0.854644
atlas.PaCiG r (Paracingulate Gy*ght)      0.11      0.27    0.774358    0.883040
atlas.PT r (Planum Temporale Right)       0.06      0.26    0.781399    0.883321
atlas.Ver3 (Vermis 3)                     0.12      0.23    0.800950    0.897616
atlas.pSTG r (Superior Temporal*ght)      0.05      0.21    0.819903    0.910491
atlas.pITG l (Inferior Temporal*eft)      0.08      0.20    0.826446    0.910491
atlas.PO l (Parietal Operculum *eft)      0.03      0.18    0.843366    0.921324
atlas.SFG r (Superior Frontal G*ght)      0.09      0.17    0.850845    0.921748
atlas.Cereb7 r (Cerebelum 7b Right)       0.09      0.14    0.873407    0.938372
atlas.PostCG r (Postcentral Gyr*ght)      0.04      0.13    0.883780    0.941733
atlas.PreCG r (Precentral Gyrus*ght)      0.02      0.07    0.931650    0.973542
atlas.Cuneal r (Cuneal Cortex Right)      0.02      0.06    0.944342    0.973542
atlas.Putamen l                           0.03      0.05    0.947857    0.973542
atlas.TOFusC l (Temporal Occipi*eft)      0.05      0.05    0.950855    0.973542
atlas.toITG r (Inferior Tempora*ght)      0.05      0.05    0.951651    0.973542
atlas.Ver9 (Vermis 9)                     0.04      0.04    0.959188    0.973542
atlas.IC l (Insular Cortex Left)          0.05      0.03    0.966053    0.973542
atlas.AC (Cingulate Gyrus, ante*ion)      0.00      0.00    0.999659    0.999659
atlas.aPaHC r (Parahippocampal *ght)       NaN       NaN         NaN         NaN
atlas.pPaHC r (Parahippocampal *ght)       NaN       NaN         NaN         NaN

Left Hippocampus
Targets                                   beta      T(5)       p-unc       p-FDR
atlas.pITG r (Inferior Temporal*ght)     -0.31     -7.64    0.000612    0.059886
atlas.Amygdala r                          0.38      7.00    0.000914    0.059886
atlas.aSMG l (Supramarginal Gyr*eft)     -0.28     -5.81    0.002127    0.092882
atlas.Hippocampus r                       0.64      5.22    0.003420    0.111992
atlas.pPaHC r (Parahippocampal *ght)      0.50      4.36    0.007296    0.149837
atlas.FO r (Frontal Operculum C*ght)     -0.19     -4.32    0.007594    0.149837
atlas.IFG oper r (Inferior Fron*ght)     -0.41     -4.24    0.008184    0.149837
atlas.Cereb45 r (Cerebelum 4 5 *ght)      0.25      4.12    0.009150    0.149837
atlas.MidFG r (Middle Frontal G*ght)     -0.23     -3.84    0.012107    0.164811
atlas.Amygdala l                          0.53      3.79    0.012804    0.164811
atlas.pPaHC l (Parahippocampal *eft)      0.43      3.65    0.014748    0.164811
atlas.LG l (Lingual Gyrus Left)           0.27      3.63    0.015097    0.164811
atlas.Cereb10 l (Cerebelum 10 Left)      -0.28     -3.27    0.022177    0.223480
atlas.aSMG r (Supramarginal Gyr*ght)     -0.13     -3.14    0.025523    0.238821
atlas.LG r (Lingual Gyrus Right)          0.36      2.78    0.038996    0.322778
atlas.pSMG l (Supramarginal Gyr*eft)     -0.22     -2.77    0.039423    0.322778
atlas.SMA L(Juxtapositional Lob*eft)     -0.26     -2.68    0.043656    0.336409
atlas.Ver45 (Vermis 4 5)                  0.40      2.47    0.056750    0.391839
atlas.aMTG l (Middle Temporal G*eft)      0.12      2.47    0.056832    0.391839
atlas.SMA r (Juxtapositional Lo*ght)     -0.21     -2.33    0.067119    0.399858
atlas.Cereb6 r (Cerebelum 6 Right)        0.30      2.32    0.067760    0.399858
atlas.Ver3 (Vermis 3)                     0.20      2.23    0.076484    0.399858
atlas.Cereb45 l (Cerebelum 4 5 Left)      0.29      2.23    0.076594    0.399858
atlas.TOFusC r (Temporal Occipi*ght)      0.22      2.20    0.079152    0.399858
atlas.aSTG l (Superior Temporal*eft)      0.10      2.19    0.080289    0.399858
atlas.Cereb6 l (Cerebelum 6 Left)         0.30      2.19    0.080324    0.399858
atlas.Thalamus r                          0.25      2.17    0.082413    0.399858
atlas.Thalamus l                          0.26      2.02    0.099634    0.442202
atlas.AG r (Angular Gyrus Right)         -0.20     -2.01    0.100431    0.442202
atlas.Cereb2 r (Cerebelum Crus2*ght)      0.11      1.90    0.116598    0.442202
atlas.Pallidum l                          0.12      1.88    0.119436    0.442202
atlas.IFG tri l (Inferior Front*eft)      0.08      1.87    0.121144    0.442202
atlas.Ver6 (Vermis 6)                     0.26      1.86    0.122362    0.442202
atlas.Pallidum r                          0.11      1.83    0.126185    0.442202
atlas.Putamen l                           0.12      1.82    0.127946    0.442202
atlas.PaCiG r (Paracingulate Gy*ght)     -0.13     -1.82    0.129228    0.442202
atlas.aMTG r (Middle Temporal G*ght)     -0.09     -1.80    0.131645    0.442202
atlas.PO l (Parietal Operculum *eft)     -0.04     -1.80    0.132108    0.442202
atlas.SCC r (Supracalcarine Cor*ght)      0.20      1.80    0.132241    0.442202
atlas.MidFG l (Middle Frontal G*eft)     -0.17     -1.78    0.135023    0.442202
atlas.Putamen r                           0.09      1.72    0.145565    0.465098
atlas.Cereb8 l (Cerebelum 8 Left)         0.14      1.68    0.153098    0.475338
atlas.AG l (Angular Gyrus Left)          -0.10     -1.66    0.158803    0.475338
atlas.MedFC (Frontal Medial Cortex)       0.13      1.65    0.160517    0.475338
atlas.sLOC r (Lateral Occipital*ght)     -0.14     -1.63    0.163284    0.475338
atlas.FP r (Frontal Pole Right)          -0.17     -1.60    0.170177    0.475774
atlas.Caudate r                           0.19      1.60    0.170698    0.475774
atlas.pTFusC r (Temporal Fusifo*ght)     -0.05     -1.55    0.180868    0.493620
atlas.FOrb l (Frontal Orbital C*eft)      0.12      1.53    0.187079    0.500150
atlas.Accumbens r                         0.12      1.47    0.202197    0.514743
atlas.SubCalC (Subcallosal Cortex)        0.19      1.46    0.204140    0.514743
atlas.toMTG r (Middle Temporal *ght)     -0.16     -1.46    0.204326    0.514743
atlas.PC (Cingulate Gyrus, post*ion)      0.23      1.42    0.214925    0.521720
atlas.Ver7 (Vermis 7)                     0.10      1.42    0.215060    0.521720
atlas.Cereb9 l (Cerebelum 9 Left)         0.12      1.30    0.250484    0.585964
atlas.IFG oper l (Inferior Fron*eft)     -0.13     -1.30    0.251196    0.585964
atlas.Cereb10 r (Cerebelum 10 Right)     -0.24     -1.25    0.264971    0.585964
atlas.Precuneous (Precuneous Cortex)      0.14      1.24    0.269195    0.585964
atlas.aPaHC r (Parahippocampal *ght)      0.09      1.24    0.269997    0.585964
atlas.Cereb9 r (Cerebelum 9 Right)        0.13      1.22    0.277541    0.585964
atlas.aTFusC r (Temporal Fusifo*ght)      0.15      1.21    0.281715    0.585964
atlas.ICC l (Intracalcarine Cor*eft)      0.14      1.20    0.282271    0.585964
atlas.pTFusC l (Temporal Fusifo*eft)      0.15      1.20    0.283822    0.585964
atlas.PT l (Planum Temporale Left)        0.04      1.19    0.286272    0.585964
atlas.SFG r (Superior Frontal G*ght)     -0.18     -1.17    0.294990    0.594519
atlas.IC r (Insular Cortex Right)         0.05      1.16    0.299714    0.594887
atlas.FP l (Frontal Pole Left)           -0.15     -1.11    0.318210    0.616085
atlas.Cereb1 r (Cerebelum Crus1*ght)      0.20      1.10    0.319800    0.616085
atlas.Accumbens l                         0.12      1.07    0.333522    0.633209
atlas.aPaHC l (Parahippocampal *eft)      0.11      1.05    0.342309    0.640607
atlas.FO l (Frontal Operculum C*eft)     -0.12     -0.99    0.366856    0.667954
atlas.TP r (Temporal Pole Right)          0.11      0.99    0.367120    0.667954
atlas.IFG tri r (Inferior Front*ght)     -0.11     -0.92    0.401949    0.717903
atlas.Cereb1 l (Cerebelum Crus1*eft)      0.11      0.91    0.405533    0.717903
atlas.Cereb8 r (Cerebelum 8 Right)        0.11      0.87    0.422010    0.736140
atlas.pSMG r (Supramarginal Gyr*ght)     -0.11     -0.86    0.427074    0.736140
atlas.PostCG l (Postcentral Gyr*eft)     -0.11     -0.81    0.453029    0.767333
atlas.PO r (Parietal Operculum *ght)     -0.07     -0.81    0.456885    0.767333
atlas.OP l (Occipital Pole Left)         -0.10     -0.77    0.474332    0.786551
atlas.TP l (Temporal Pole Left)           0.11      0.75    0.488702    0.793232
atlas.toITG l (Inferior Tempora*eft)      0.12      0.74    0.490472    0.793232
atlas.PT r (Planum Temporale Right)      -0.04     -0.69    0.519740    0.806658
atlas.Cereb7 r (Cerebelum 7b Right)       0.06      0.68    0.529028    0.806658
atlas.pSTG l (Superior Temporal*eft)     -0.03     -0.67    0.532205    0.806658
atlas.aTFusC l (Temporal Fusifo*eft)      0.06      0.67    0.533246    0.806658
atlas.PaCiG l (Paracingulate Gy*eft)     -0.08     -0.67    0.533882    0.806658
atlas.pMTG l (Middle Temporal G*eft)      0.10      0.66    0.535719    0.806658
atlas.pITG l (Inferior Temporal*eft)     -0.12     -0.65    0.546697    0.813833
atlas.iLOC r (Lateral Occipital*ght)     -0.11     -0.63    0.557116    0.820024
atlas.SPL l (Superior Parietal *eft)     -0.06     -0.61    0.570076    0.829778
atlas.FOrb r (Frontal Orbital C*ght)      0.04      0.59    0.578782    0.833191
atlas.TOFusC l (Temporal Occipi*eft)      0.08      0.56    0.601948    0.857121
atlas.toITG r (Inferior Tempora*ght)      0.08      0.52    0.622426    0.866507
atlas.ICC r (Intracalcarine Cor*ght)      0.07      0.52    0.625989    0.866507
atlas.PostCG r (Postcentral Gyr*ght)     -0.04     -0.52    0.628383    0.866507
atlas.toMTG l (Middle Temporal *eft)     -0.05     -0.49    0.642834    0.868302
atlas.Ver8 (Vermis 8)                     0.06      0.49    0.642941    0.868302
atlas.Caudate l                          -0.07     -0.47    0.656404    0.872156
atlas.Brain-Stem                          0.08      0.46    0.663230    0.872156
atlas.PP l (Planum Polare Left)           0.04      0.45    0.673425    0.872156
atlas.OFusG l (Occipital Fusifo*eft)     -0.05     -0.44    0.680610    0.872156
atlas.Cereb2 l (Cerebelum Crus2*eft)     -0.05     -0.42    0.695026    0.872156
atlas.PreCG l (Precentral Gyrus*eft)     -0.05     -0.41    0.695691    0.872156
atlas.Cereb3 l (Cerebelum 3 Left)         0.10      0.41    0.700590    0.872156
atlas.OFusG r (Occipital Fusifo*ght)     -0.06     -0.40    0.705264    0.872156
atlas.Ver10 (Vermis 10)                   0.06      0.39    0.709760    0.872156
atlas.PreCG r (Precentral Gyrus*ght)     -0.05     -0.39    0.712372    0.872156
atlas.SCC l (Supracalcarine Cor*eft)      0.05      0.37    0.728735    0.883929
atlas.SPL r (Superior Parietal *ght)     -0.03     -0.33    0.754130    0.906340
atlas.Cereb3 r (Cerebelum 3 Right)        0.04      0.30    0.772952    0.920515
atlas.CO l (Central Opercular C*eft)     -0.02     -0.29    0.783372    0.924520
atlas.HG l (Heschl's Gyrus Left)         -0.02     -0.28    0.793612    0.928242
atlas.pSTG r (Superior Temporal*ght)     -0.02     -0.25    0.812870    0.942354
atlas.Cuneal l (Cuneal Cortex Left)       0.01      0.23    0.823888    0.946748
atlas.iLOC l (Lateral Occipital*eft)      0.03      0.21    0.841386    0.951006
atlas.aITG r (Inferior Temporal*ght)     -0.02     -0.20    0.849325    0.951006
atlas.CO r (Central Opercular C*ght)     -0.02     -0.20    0.849372    0.951006
atlas.aSTG r (Superior Temporal*ght)      0.02      0.17    0.870263    0.960317
atlas.AC (Cingulate Gyrus, ante*ion)      0.02      0.17    0.872349    0.960317
atlas.sLOC l (Lateral Occipital*eft)     -0.01     -0.13    0.901642    0.984293
atlas.Ver12 (Vermis 1 2)                  0.01      0.10    0.925121    0.992862
atlas.SFG l (Superior Frontal G*eft)     -0.01     -0.09    0.932714    0.992862
atlas.Cuneal r (Cuneal Cortex Right)     -0.01     -0.08    0.938294    0.992862
atlas.PP r (Planum Polare Right)         -0.01     -0.04    0.967034    0.992862
atlas.pMTG r (Middle Temporal G*ght)      0.00      0.04    0.968179    0.992862
atlas.aITG l (Inferior Temporal*eft)      0.00      0.04    0.969763    0.992862
atlas.HG r (Heschl's Gyrus Right)         0.00      0.03    0.978173    0.992862
atlas.OP r (Occipital Pole Right)         0.00      0.03    0.978589    0.992862
atlas.Ver9 (Vermis 9)                     0.00      0.02    0.986001    0.992862
atlas.Cereb7 l (Cerebelum 7b Left)       -0.00     -0.02    0.987345    0.992862
atlas.IC l (Insular Cortex Left)          0.00      0.01    0.992862    0.992862
atlas.Hippocampus l                        NaN       NaN         NaN         NaN

Right Hippocampus
Targets                                   beta      T(5)       p-unc       p-FDR
atlas.Amygdala r                          0.61     10.92    0.000112    0.014634
atlas.pPaHC r (Parahippocampal *ght)      0.49      5.90    0.001992    0.130450
atlas.Hippocampus l                       0.64      5.22    0.003420    0.149323
atlas.FO l (Frontal Operculum C*eft)     -0.26     -4.15    0.008889    0.195601
atlas.HG l (Heschl's Gyrus Left)          0.15      4.03    0.010011    0.195601
atlas.Ver3 (Vermis 3)                     0.36      3.94    0.010957    0.195601
atlas.LG r (Lingual Gyrus Right)          0.33      3.88    0.011589    0.195601
atlas.Amygdala l                          0.39      3.81    0.012512    0.195601
atlas.TOFusC r (Temporal Occipi*ght)      0.27      3.66    0.014563    0.195601
atlas.pITG r (Inferior Temporal*ght)     -0.39     -3.64    0.014931    0.195601
atlas.MidFG l (Middle Frontal G*eft)     -0.35     -3.15    0.025401    0.275669
atlas.Thalamus r                          0.22      3.07    0.027849    0.275669
atlas.aMTG l (Middle Temporal G*eft)      0.25      3.04    0.028714    0.275669
atlas.IFG oper l (Inferior Fron*eft)     -0.13     -2.96    0.031582    0.275669
atlas.Pallidum r                          0.25      2.91    0.033424    0.275669
atlas.Putamen r                           0.24      2.90    0.033670    0.275669
atlas.AG l (Angular Gyrus Left)          -0.16     -2.82    0.037205    0.286694
atlas.aSTG l (Superior Temporal*eft)      0.29      2.75    0.040496    0.294722
atlas.FP l (Frontal Pole Left)           -0.31     -2.67    0.044396    0.299539
atlas.Cereb10 r (Cerebelum 10 Right)     -0.25     -2.60    0.048287    0.299539
atlas.Cereb8 l (Cerebelum 8 Left)         0.17      2.57    0.050241    0.299539
atlas.PP r (Planum Polare Right)          0.19      2.52    0.053291    0.299539
atlas.Cereb6 l (Cerebelum 6 Left)         0.25      2.52    0.053383    0.299539
atlas.Cereb10 l (Cerebelum 10 Left)      -0.27     -2.49    0.054877    0.299539
atlas.OP l (Occipital Pole Left)         -0.25     -2.37    0.063797    0.321760
atlas.Cereb45 l (Cerebelum 4 5 Left)      0.23      2.37    0.063861    0.321760
atlas.aTFusC r (Temporal Fusifo*ght)      0.26      2.27    0.072071    0.349679
atlas.IFG oper r (Inferior Fron*ght)     -0.26     -2.21    0.078555    0.354194
atlas.pPaHC l (Parahippocampal *eft)      0.32      2.13    0.086443    0.354194
atlas.Cereb45 r (Cerebelum 4 5 *ght)      0.20      2.06    0.094843    0.354194
atlas.MidFG r (Middle Frontal G*ght)     -0.27     -2.05    0.096220    0.354194
atlas.Thalamus l                          0.22      2.04    0.096845    0.354194
atlas.PostCG l (Postcentral Gyr*eft)     -0.22     -2.03    0.097662    0.354194
atlas.SubCalC (Subcallosal Cortex)        0.15      2.03    0.098010    0.354194
atlas.LG l (Lingual Gyrus Left)           0.17      2.03    0.098186    0.354194
atlas.MedFC (Frontal Medial Cortex)       0.16      2.03    0.098595    0.354194
atlas.Pallidum l                          0.12      2.01    0.100040    0.354194
atlas.pSMG l (Supramarginal Gyr*eft)     -0.24     -1.98    0.104945    0.359038
atlas.aSMG l (Supramarginal Gyr*eft)     -0.19     -1.96    0.106889    0.359038
atlas.Caudate r                           0.18      1.92    0.112875    0.366888
atlas.TP r (Temporal Pole Right)          0.29      1.90    0.115610    0.366888
atlas.ICC l (Intracalcarine Cor*eft)      0.18      1.88    0.118527    0.366888
atlas.Ver45 (Vermis 4 5)                  0.26      1.87    0.120429    0.366888
atlas.IC r (Insular Cortex Right)         0.21      1.82    0.128083    0.381339
atlas.FP r (Frontal Pole Right)          -0.27     -1.80    0.131165    0.381837
atlas.TP l (Temporal Pole Left)           0.32      1.77    0.136793    0.384976
atlas.SFG l (Superior Frontal G*eft)     -0.15     -1.76    0.138237    0.384976
atlas.Putamen l                           0.13      1.75    0.141060    0.384976
atlas.PaCiG r (Paracingulate Gy*ght)     -0.10     -1.73    0.144822    0.387177
atlas.IFG tri l (Inferior Front*eft)     -0.11     -1.71    0.147993    0.387742
atlas.sLOC r (Lateral Occipital*ght)     -0.21     -1.56    0.178576    0.445208
atlas.SCC r (Supracalcarine Cor*ght)      0.13      1.54    0.183460    0.445208
atlas.aTFusC l (Temporal Fusifo*eft)      0.16      1.54    0.184404    0.445208
atlas.Cereb1 r (Cerebelum Crus1*ght)      0.20      1.54    0.184870    0.445208
atlas.Accumbens l                         0.11      1.52    0.189175    0.445208
atlas.Cereb3 r (Cerebelum 3 Right)        0.26      1.51    0.191957    0.445208
atlas.sLOC l (Lateral Occipital*eft)     -0.24     -1.50    0.193717    0.445208
atlas.pTFusC l (Temporal Fusifo*eft)      0.18      1.42    0.213945    0.458376
atlas.aPaHC r (Parahippocampal *ght)      0.14      1.41    0.216467    0.458376
atlas.PT r (Planum Temporale Right)       0.13      1.41    0.218404    0.458376
atlas.SCC l (Supracalcarine Cor*eft)      0.12      1.41    0.218728    0.458376
atlas.iLOC l (Lateral Occipital*eft)      0.12      1.41    0.218832    0.458376
atlas.IFG tri r (Inferior Front*ght)     -0.14     -1.40    0.220440    0.458376
atlas.TOFusC l (Temporal Occipi*eft)      0.12      1.34    0.237012    0.479139
atlas.PP l (Planum Polare Left)           0.14      1.33    0.241249    0.479139
atlas.Cereb6 r (Cerebelum 6 Right)        0.23      1.32    0.243522    0.479139
atlas.toITG l (Inferior Tempora*eft)      0.20      1.32    0.245056    0.479139
atlas.PT l (Planum Temporale Left)        0.13      1.25    0.265833    0.512120
atlas.FOrb r (Frontal Orbital C*ght)      0.12      1.24    0.271022    0.514549
atlas.aSTG r (Superior Temporal*ght)      0.15      1.16    0.300188    0.561781
atlas.toMTG l (Middle Temporal *eft)      0.11      1.14    0.307047    0.566523
atlas.OP r (Occipital Pole Right)        -0.12     -1.09    0.326253    0.591868
atlas.ICC r (Intracalcarine Cor*ght)      0.09      1.07    0.331669    0.591868
atlas.AG r (Angular Gyrus Right)         -0.10     -1.07    0.334338    0.591868
atlas.SPL r (Superior Parietal *ght)     -0.15     -1.05    0.343863    0.600614
atlas.FOrb l (Frontal Orbital C*eft)      0.10      1.02    0.354795    0.611555
atlas.iLOC r (Lateral Occipital*ght)     -0.12     -0.99    0.367451    0.617897
atlas.pSTG r (Superior Temporal*ght)      0.11      0.99    0.367908    0.617897
atlas.SMA L(Juxtapositional Lob*eft)     -0.08     -0.96    0.382141    0.633677
atlas.PO r (Parietal Operculum *ght)      0.08      0.86    0.427854    0.700612
atlas.pSTG l (Superior Temporal*eft)      0.09      0.83    0.443737    0.714006
atlas.HG r (Heschl's Gyrus Right)         0.08      0.82    0.446935    0.714006
atlas.IC l (Insular Cortex Left)         -0.10     -0.80    0.461141    0.723674
atlas.PreCG r (Precentral Gyrus*ght)      0.07      0.78    0.468665    0.723674
atlas.Ver6 (Vermis 6)                     0.12      0.78    0.469559    0.723674
atlas.aPaHC l (Parahippocampal *eft)      0.14      0.75    0.484817    0.730719
atlas.SFG r (Superior Frontal G*ght)     -0.08     -0.75    0.485754    0.730719
atlas.Ver7 (Vermis 7)                     0.08      0.74    0.490865    0.730719
atlas.CO r (Central Opercular C*ght)      0.04      0.73    0.497332    0.732027
atlas.pMTG l (Middle Temporal G*eft)      0.07      0.68    0.523836    0.761682
atlas.Cereb9 l (Cerebelum 9 Left)         0.06      0.67    0.535034    0.761682
atlas.Accumbens r                         0.06      0.66    0.540435    0.761682
atlas.SMA r (Juxtapositional Lo*ght)      0.09      0.65    0.543289    0.761682
atlas.Cereb8 r (Cerebelum 8 Right)        0.06      0.65    0.546550    0.761682
atlas.PaCiG l (Paracingulate Gy*eft)     -0.04     -0.62    0.561468    0.774235
atlas.Ver10 (Vermis 10)                  -0.11     -0.59    0.578103    0.788870
atlas.Ver9 (Vermis 9)                    -0.06     -0.55    0.607851    0.817433
atlas.SPL l (Superior Parietal *eft)     -0.10     -0.54    0.611515    0.817433
atlas.Cereb1 l (Cerebelum Crus1*eft)      0.08      0.46    0.664248    0.872380
atlas.Cuneal l (Cuneal Cortex Left)       0.04      0.44    0.676140    0.872380
atlas.Ver8 (Vermis 8)                    -0.04     -0.44    0.681532    0.872380
atlas.Cuneal r (Cuneal Cortex Right)      0.04      0.42    0.690187    0.872380
atlas.AC (Cingulate Gyrus, ante*ion)      0.07      0.42    0.690709    0.872380
atlas.Cereb9 r (Cerebelum 9 Right)        0.04      0.42    0.692576    0.872380
atlas.aITG l (Inferior Temporal*eft)     -0.02     -0.36    0.733941    0.909244
atlas.PO l (Parietal Operculum *eft)      0.05      0.36    0.736592    0.909244
atlas.OFusG r (Occipital Fusifo*ght)      0.04      0.34    0.746735    0.909244
atlas.pTFusC r (Temporal Fusifo*ght)     -0.03     -0.32    0.762063    0.909244
atlas.CO l (Central Opercular C*eft)     -0.04     -0.31    0.769140    0.909244
atlas.PostCG r (Postcentral Gyr*ght)     -0.03     -0.30    0.775197    0.909244
atlas.Cereb3 l (Cerebelum 3 Left)         0.05      0.29    0.783829    0.909244
atlas.toITG r (Inferior Tempora*ght)     -0.06     -0.28    0.787981    0.909244
atlas.PreCG l (Precentral Gyrus*eft)     -0.04     -0.26    0.802274    0.909244
atlas.aITG r (Inferior Temporal*ght)     -0.03     -0.26    0.802839    0.909244
atlas.Cereb7 r (Cerebelum 7b Right)       0.04      0.26    0.803085    0.909244
atlas.toMTG r (Middle Temporal *ght)      0.03      0.25    0.815401    0.909244
atlas.Caudate l                          -0.02     -0.25    0.815755    0.909244
atlas.aSMG r (Supramarginal Gyr*ght)     -0.03     -0.23    0.829116    0.909244
atlas.pMTG r (Middle Temporal G*ght)      0.02      0.21    0.839277    0.909244
atlas.pSMG r (Supramarginal Gyr*ght)     -0.02     -0.21    0.842438    0.909244
atlas.aMTG r (Middle Temporal G*ght)      0.02      0.21    0.845579    0.909244
atlas.Ver12 (Vermis 1 2)                  0.03      0.20    0.846777    0.909244
atlas.FO r (Frontal Operculum C*ght)      0.02      0.17    0.868768    0.925273
atlas.Brain-Stem                          0.03      0.14    0.892423    0.936524
atlas.Precuneous (Precuneous Cortex)     -0.02     -0.14    0.893630    0.936524
atlas.pITG l (Inferior Temporal*eft)     -0.01     -0.13    0.904252    0.937055
atlas.Cereb2 r (Cerebelum Crus2*ght)      0.01      0.12    0.908443    0.937055
atlas.Cereb7 l (Cerebelum 7b Left)       -0.01     -0.10    0.924303    0.938882
atlas.OFusG l (Occipital Fusifo*eft)     -0.01     -0.09    0.931484    0.938882
atlas.PC (Cingulate Gyrus, post*ion)      0.01      0.09    0.931715    0.938882
atlas.Cereb2 l (Cerebelum Crus2*eft)     -0.01     -0.05    0.965579    0.965579
atlas.Hippocampus r                        NaN       NaN         NaN         NaN

Left Insular Cortex
Targets                                   beta      T(5)       p-unc       p-FDR
atlas.aSMG r (Supramarginal Gyr*ght)      0.51     13.97    0.000034    0.004428
atlas.PaCiG l (Paracingulate Gy*eft)      0.34      9.11    0.000266    0.017440
atlas.ICC l (Intracalcarine Cor*eft)      0.40      6.74    0.001093    0.024103
atlas.PO r (Parietal Operculum *ght)      0.47      6.70    0.001124    0.024103
atlas.pSMG r (Supramarginal Gyr*ght)      0.37      6.43    0.001350    0.024103
atlas.Cuneal l (Cuneal Cortex Left)       0.27      6.19    0.001607    0.024103
atlas.Brain-Stem                         -0.30     -6.09    0.001729    0.024103
atlas.IC l (Insular Cortex Left)          0.42      6.09    0.001729    0.024103
atlas.SCC l (Supracalcarine Cor*eft)      0.33      6.04    0.001790    0.024103
atlas.PP r (Planum Polare Right)          0.57      6.00    0.001840    0.024103
atlas.AC (Cingulate Gyrus, ante*ion)      0.54      5.48    0.002749    0.032744
atlas.PT r (Planum Temporale Right)       0.50      5.37    0.003009    0.032844
atlas.PO l (Parietal Operculum *eft)      0.40      5.15    0.003628    0.036560
atlas.Thalamus r                          0.31      4.93    0.004341    0.040620
atlas.FOrb r (Frontal Orbital C*ght)      0.45      4.49    0.006481    0.056604
atlas.FO r (Frontal Operculum C*ght)      0.46      4.33    0.007531    0.061658
atlas.HG r (Heschl's Gyrus Right)         0.46      4.19    0.008577    0.065016
atlas.PP l (Planum Polare Left)           0.26      4.15    0.008934    0.065016
atlas.PaCiG r (Paracingulate Gy*ght)      0.48      3.98    0.010483    0.070795
atlas.Cuneal r (Cuneal Cortex Right)      0.28      3.94    0.010924    0.070795
atlas.Thalamus l                          0.28      3.88    0.011650    0.070795
atlas.PC (Cingulate Gyrus, post*ion)      0.32      3.83    0.012203    0.070795
atlas.CO r (Central Opercular C*ght)      0.40      3.81    0.012527    0.070795
atlas.SMA L(Juxtapositional Lob*eft)      0.20      3.77    0.012970    0.070795
atlas.HG l (Heschl's Gyrus Left)          0.42      3.65    0.014811    0.077611
atlas.AG l (Angular Gyrus Left)           0.15      3.58    0.015902    0.077943
atlas.SFG r (Superior Frontal G*ght)      0.41      3.57    0.016065    0.077943
atlas.TP r (Temporal Pole Right)          0.22      3.52    0.016839    0.078785
atlas.Putamen r                           0.40      3.47    0.017844    0.080607
atlas.SCC r (Supracalcarine Cor*ght)      0.22      3.36    0.020114    0.087832
atlas.PreCG r (Precentral Gyrus*ght)      0.30      3.24    0.022846    0.096541
atlas.IFG oper r (Inferior Fron*ght)      0.43      3.08    0.027351    0.105557
atlas.ICC r (Intracalcarine Cor*ght)      0.34      3.08    0.027477    0.105557
atlas.Putamen l                           0.33      3.07    0.027819    0.105557
atlas.Precuneous (Precuneous Cortex)      0.27      3.06    0.028202    0.105557
atlas.CO l (Central Opercular C*eft)      0.28      2.99    0.030449    0.110802
atlas.FOrb l (Frontal Orbital C*eft)      0.21      2.74    0.040775    0.144365
atlas.AG r (Angular Gyrus Right)          0.16      2.68    0.044023    0.151762
atlas.PT l (Planum Temporale Left)        0.37      2.58    0.049620    0.166673
atlas.FP r (Frontal Pole Right)           0.27      2.48    0.056077    0.183651
atlas.pSTG l (Superior Temporal*eft)      0.39      2.46    0.057489    0.183684
atlas.aPaHC l (Parahippocampal *eft)     -0.28     -2.41    0.060996    0.187066
atlas.Caudate l                           0.25      2.40    0.061403    0.187066
atlas.SMA r (Juxtapositional Lo*ght)      0.25      2.35    0.065636    0.194403
atlas.pSTG r (Superior Temporal*ght)      0.26      2.34    0.066780    0.194403
atlas.LG r (Lingual Gyrus Right)          0.25      2.28    0.071399    0.203139
atlas.pSMG l (Supramarginal Gyr*eft)      0.23      2.27    0.072882    0.203139
atlas.IFG oper l (Inferior Fron*eft)      0.25      2.19    0.080337    0.217724
atlas.LG l (Lingual Gyrus Left)           0.28      2.18    0.081439    0.217724
atlas.Ver10 (Vermis 10)                  -0.14     -2.14    0.085572    0.219846
atlas.Caudate r                           0.24      2.12    0.087091    0.219846
atlas.Ver12 (Vermis 1 2)                 -0.14     -2.12    0.087267    0.219846
atlas.Pallidum l                          0.21      2.09    0.090984    0.220781
atlas.toMTG r (Middle Temporal *ght)      0.26      2.09    0.091009    0.220781
atlas.MidFG r (Middle Frontal G*ght)      0.26      2.06    0.094171    0.224299
atlas.aSMG l (Supramarginal Gyr*eft)      0.25      2.03    0.097606    0.228328
atlas.SFG l (Superior Frontal G*eft)      0.16      1.95    0.108752    0.249499
atlas.OFusG r (Occipital Fusifo*ght)      0.22      1.94    0.110465    0.249499
atlas.SPL r (Superior Parietal *ght)      0.18      1.87    0.120350    0.267218
atlas.iLOC l (Lateral Occipital*eft)      0.15      1.85    0.123980    0.270689
atlas.Hippocampus r                       0.21      1.82    0.128083    0.273845
atlas.aSTG r (Superior Temporal*ght)      0.15      1.81    0.129606    0.273845
atlas.Cereb10 r (Cerebelum 10 Right)     -0.15     -1.78    0.135259    0.281252
atlas.OFusG l (Occipital Fusifo*eft)      0.15      1.76    0.138728    0.283960
atlas.PostCG r (Postcentral Gyr*ght)      0.18      1.71    0.147795    0.297865
atlas.TP l (Temporal Pole Left)           0.08      1.65    0.160314    0.314012
atlas.Ver9 (Vermis 9)                     0.15      1.65    0.160602    0.314012
atlas.IFG tri r (Inferior Front*ght)      0.21      1.61    0.167737    0.323140
atlas.Cereb10 l (Cerebelum 10 Left)      -0.17     -1.58    0.174920    0.328064
atlas.pMTG r (Middle Temporal G*ght)      0.19      1.58    0.175323    0.328064
atlas.aSTG l (Superior Temporal*eft)      0.23      1.57    0.177805    0.328064
atlas.aPaHC r (Parahippocampal *ght)     -0.18     -1.54    0.183338    0.333573
atlas.Amygdala r                          0.20      1.49    0.196775    0.353116
atlas.PreCG l (Precentral Gyrus*eft)      0.15      1.42    0.215820    0.382060
atlas.aITG l (Inferior Temporal*eft)     -0.13     -1.41    0.218740    0.382066
atlas.TOFusC r (Temporal Occipi*ght)      0.14      1.39    0.224251    0.386537
atlas.pMTG l (Middle Temporal G*eft)      0.13      1.33    0.239578    0.407594
atlas.FO l (Frontal Operculum C*eft)      0.20      1.32    0.244930    0.410818
atlas.Pallidum r                          0.14      1.31    0.247745    0.410818
atlas.toITG l (Inferior Tempora*eft)      0.14      1.26    0.263214    0.427141
atlas.toMTG l (Middle Temporal *eft)      0.13      1.26    0.264110    0.427141
atlas.Accumbens l                         0.13      1.22    0.276117    0.441113
atlas.aTFusC l (Temporal Fusifo*eft)     -0.14     -1.21    0.280586    0.442853
atlas.toITG r (Inferior Tempora*ght)      0.17      1.17    0.296370    0.461912
atlas.Hippocampus l                       0.05      1.16    0.299714    0.461912
atlas.Cereb8 r (Cerebelum 8 Right)       -0.11     -1.00    0.361635    0.550862
atlas.FP l (Frontal Pole Left)            0.11      0.95    0.386073    0.581328
atlas.SubCalC (Subcallosal Cortex)        0.11      0.93    0.394146    0.582301
atlas.Cereb3 l (Cerebelum 3 Left)        -0.12     -0.93    0.395609    0.582301
atlas.pPaHC l (Parahippocampal *eft)      0.10      0.91    0.405885    0.590788
atlas.Accumbens r                         0.07      0.82    0.449042    0.642170
atlas.Amygdala l                          0.07      0.82    0.450989    0.642170
atlas.aMTG l (Middle Temporal G*eft)      0.10      0.81    0.455991    0.642310
atlas.aTFusC r (Temporal Fusifo*ght)     -0.05     -0.75    0.486517    0.673244
atlas.sLOC r (Lateral Occipital*ght)      0.08      0.74    0.489983    0.673244
atlas.Cereb45 l (Cerebelum 4 5 Left)     -0.11     -0.74    0.493370    0.673244
atlas.iLOC r (Lateral Occipital*ght)      0.08      0.71    0.511001    0.685305
atlas.pPaHC r (Parahippocampal *ght)      0.07      0.70    0.512671    0.685305
atlas.pITG r (Inferior Temporal*ght)     -0.11     -0.65    0.543866    0.719662
atlas.Cereb3 r (Cerebelum 3 Right)       -0.06     -0.64    0.551091    0.721930
atlas.OP l (Occipital Pole Left)          0.05      0.59    0.582066    0.751424
atlas.PostCG l (Postcentral Gyr*eft)      0.06      0.58    0.585078    0.751424
atlas.Cereb7 r (Cerebelum 7b Right)      -0.11     -0.56    0.601088    0.764491
atlas.Cereb9 r (Cerebelum 9 Right)        0.04      0.54    0.610744    0.768274
atlas.TOFusC l (Temporal Occipi*eft)      0.07      0.53    0.615792    0.768274
atlas.Cereb1 l (Cerebelum Crus1*eft)      0.07      0.48    0.652502    0.800489
atlas.Cereb9 l (Cerebelum 9 Left)        -0.03     -0.47    0.656728    0.800489
atlas.aITG r (Inferior Temporal*ght)     -0.04     -0.47    0.659945    0.800489
atlas.MedFC (Frontal Medial Cortex)       0.05      0.44    0.675560    0.811911
atlas.pTFusC r (Temporal Fusifo*ght)     -0.04     -0.39    0.709951    0.840151
atlas.aMTG r (Middle Temporal G*ght)     -0.06     -0.39    0.711883    0.840151
atlas.Cereb6 l (Cerebelum 6 Left)         0.05      0.38    0.720091    0.842250
atlas.SPL l (Superior Parietal *eft)      0.05      0.36    0.730201    0.846516
atlas.IFG tri l (Inferior Front*eft)     -0.03     -0.34    0.751218    0.863242
atlas.MidFG l (Middle Frontal G*eft)      0.05      0.32    0.760553    0.866369
atlas.Cereb8 l (Cerebelum 8 Left)        -0.03     -0.26    0.802775    0.897484
atlas.Cereb6 r (Cerebelum 6 Right)       -0.03     -0.26    0.805020    0.897484
atlas.Cereb45 r (Cerebelum 4 5 *ght)     -0.03     -0.26    0.808421    0.897484
atlas.Ver7 (Vermis 7)                     0.03      0.20    0.846078    0.931397
atlas.sLOC l (Lateral Occipital*eft)      0.02      0.18    0.865408    0.944737
atlas.Cereb2 l (Cerebelum Crus2*eft)      0.02      0.15    0.883552    0.956572
atlas.Ver45 (Vermis 4 5)                  0.02      0.13    0.899671    0.964532
atlas.Cereb1 r (Cerebelum Crus1*ght)      0.01      0.12    0.905629    0.964532
atlas.OP r (Occipital Pole Right)         0.01      0.11    0.918322    0.970163
atlas.Cereb2 r (Cerebelum Crus2*ght)      0.01      0.07    0.947753    0.991963
atlas.Ver6 (Vermis 6)                    -0.01     -0.06    0.956098    0.991963
atlas.Cereb7 l (Cerebelum 7b Left)        0.00      0.04    0.969681    0.991963
atlas.pITG l (Inferior Temporal*eft)      0.00      0.02    0.981654    0.991963
atlas.pTFusC l (Temporal Fusifo*eft)      0.00      0.02    0.984488    0.991963
atlas.Ver3 (Vermis 3)                     0.00      0.02    0.987448    0.991963
atlas.Ver8 (Vermis 8)                    -0.00     -0.01    0.991963    0.991963
atlas.IC r (Insular Cortex Right)          NaN       NaN         NaN         NaN

Right Insular Cortex
Targets                                   beta      T(5)       p-unc       p-FDR
atlas.aSMG r (Supramarginal Gyr*ght)      0.51     13.97    0.000034    0.004428
atlas.PaCiG l (Paracingulate Gy*eft)      0.34      9.11    0.000266    0.017440
atlas.ICC l (Intracalcarine Cor*eft)      0.40      6.74    0.001093    0.024103
atlas.PO r (Parietal Operculum *ght)      0.47      6.70    0.001124    0.024103
atlas.pSMG r (Supramarginal Gyr*ght)      0.37      6.43    0.001350    0.024103
atlas.Cuneal l (Cuneal Cortex Left)       0.27      6.19    0.001607    0.024103
atlas.Brain-Stem                         -0.30     -6.09    0.001729    0.024103
atlas.IC l (Insular Cortex Left)          0.42      6.09    0.001729    0.024103
atlas.SCC l (Supracalcarine Cor*eft)      0.33      6.04    0.001790    0.024103
atlas.PP r (Planum Polare Right)          0.57      6.00    0.001840    0.024103
atlas.AC (Cingulate Gyrus, ante*ion)      0.54      5.48    0.002749    0.032744
atlas.PT r (Planum Temporale Right)       0.50      5.37    0.003009    0.032844
atlas.PO l (Parietal Operculum *eft)      0.40      5.15    0.003628    0.036560
atlas.Thalamus r                          0.31      4.93    0.004341    0.040620
atlas.FOrb r (Frontal Orbital C*ght)      0.45      4.49    0.006481    0.056604
atlas.FO r (Frontal Operculum C*ght)      0.46      4.33    0.007531    0.061658
atlas.HG r (Heschl's Gyrus Right)         0.46      4.19    0.008577    0.065016
atlas.PP l (Planum Polare Left)           0.26      4.15    0.008934    0.065016
atlas.PaCiG r (Paracingulate Gy*ght)      0.48      3.98    0.010483    0.070795
atlas.Cuneal r (Cuneal Cortex Right)      0.28      3.94    0.010924    0.070795
atlas.Thalamus l                          0.28      3.88    0.011650    0.070795
atlas.PC (Cingulate Gyrus, post*ion)      0.32      3.83    0.012203    0.070795
atlas.CO r (Central Opercular C*ght)      0.40      3.81    0.012527    0.070795
atlas.SMA L(Juxtapositional Lob*eft)      0.20      3.77    0.012970    0.070795
atlas.HG l (Heschl's Gyrus Left)          0.42      3.65    0.014811    0.077611
atlas.AG l (Angular Gyrus Left)           0.15      3.58    0.015902    0.077943
atlas.SFG r (Superior Frontal G*ght)      0.41      3.57    0.016065    0.077943
atlas.TP r (Temporal Pole Right)          0.22      3.52    0.016839    0.078785
atlas.Putamen r                           0.40      3.47    0.017844    0.080607
atlas.SCC r (Supracalcarine Cor*ght)      0.22      3.36    0.020114    0.087832
atlas.PreCG r (Precentral Gyrus*ght)      0.30      3.24    0.022846    0.096541
atlas.IFG oper r (Inferior Fron*ght)      0.43      3.08    0.027351    0.105557
atlas.ICC r (Intracalcarine Cor*ght)      0.34      3.08    0.027477    0.105557
atlas.Putamen l                           0.33      3.07    0.027819    0.105557
atlas.Precuneous (Precuneous Cortex)      0.27      3.06    0.028202    0.105557
atlas.CO l (Central Opercular C*eft)      0.28      2.99    0.030449    0.110802
atlas.FOrb l (Frontal Orbital C*eft)      0.21      2.74    0.040775    0.144365
atlas.AG r (Angular Gyrus Right)          0.16      2.68    0.044023    0.151762
atlas.PT l (Planum Temporale Left)        0.37      2.58    0.049620    0.166673
atlas.FP r (Frontal Pole Right)           0.27      2.48    0.056077    0.183651
atlas.pSTG l (Superior Temporal*eft)      0.39      2.46    0.057489    0.183684
atlas.aPaHC l (Parahippocampal *eft)     -0.28     -2.41    0.060996    0.187066
atlas.Caudate l                           0.25      2.40    0.061403    0.187066
atlas.SMA r (Juxtapositional Lo*ght)      0.25      2.35    0.065636    0.194403
atlas.pSTG r (Superior Temporal*ght)      0.26      2.34    0.066780    0.194403
atlas.LG r (Lingual Gyrus Right)          0.25      2.28    0.071399    0.203139
atlas.pSMG l (Supramarginal Gyr*eft)      0.23      2.27    0.072882    0.203139
atlas.IFG oper l (Inferior Fron*eft)      0.25      2.19    0.080337    0.217724
atlas.LG l (Lingual Gyrus Left)           0.28      2.18    0.081439    0.217724
atlas.Ver10 (Vermis 10)                  -0.14     -2.14    0.085572    0.219846
atlas.Caudate r                           0.24      2.12    0.087091    0.219846
atlas.Ver12 (Vermis 1 2)                 -0.14     -2.12    0.087267    0.219846
atlas.Pallidum l                          0.21      2.09    0.090984    0.220781
atlas.toMTG r (Middle Temporal *ght)      0.26      2.09    0.091009    0.220781
atlas.MidFG r (Middle Frontal G*ght)      0.26      2.06    0.094171    0.224299
atlas.aSMG l (Supramarginal Gyr*eft)      0.25      2.03    0.097606    0.228328
atlas.SFG l (Superior Frontal G*eft)      0.16      1.95    0.108752    0.249499
atlas.OFusG r (Occipital Fusifo*ght)      0.22      1.94    0.110465    0.249499
atlas.SPL r (Superior Parietal *ght)      0.18      1.87    0.120350    0.267218
atlas.iLOC l (Lateral Occipital*eft)      0.15      1.85    0.123980    0.270689
atlas.Hippocampus r                       0.21      1.82    0.128083    0.273845
atlas.aSTG r (Superior Temporal*ght)      0.15      1.81    0.129606    0.273845
atlas.Cereb10 r (Cerebelum 10 Right)     -0.15     -1.78    0.135259    0.281252
atlas.OFusG l (Occipital Fusifo*eft)      0.15      1.76    0.138728    0.283960
atlas.PostCG r (Postcentral Gyr*ght)      0.18      1.71    0.147795    0.297865
atlas.TP l (Temporal Pole Left)           0.08      1.65    0.160314    0.314012
atlas.Ver9 (Vermis 9)                     0.15      1.65    0.160602    0.314012
atlas.IFG tri r (Inferior Front*ght)      0.21      1.61    0.167737    0.323140
atlas.Cereb10 l (Cerebelum 10 Left)      -0.17     -1.58    0.174920    0.328064
atlas.pMTG r (Middle Temporal G*ght)      0.19      1.58    0.175323    0.328064
atlas.aSTG l (Superior Temporal*eft)      0.23      1.57    0.177805    0.328064
atlas.aPaHC r (Parahippocampal *ght)     -0.18     -1.54    0.183338    0.333573
atlas.Amygdala r                          0.20      1.49    0.196775    0.353116
atlas.PreCG l (Precentral Gyrus*eft)      0.15      1.42    0.215820    0.382060
atlas.aITG l (Inferior Temporal*eft)     -0.13     -1.41    0.218740    0.382066
atlas.TOFusC r (Temporal Occipi*ght)      0.14      1.39    0.224251    0.386537
atlas.pMTG l (Middle Temporal G*eft)      0.13      1.33    0.239578    0.407594
atlas.FO l (Frontal Operculum C*eft)      0.20      1.32    0.244930    0.410818
atlas.Pallidum r                          0.14      1.31    0.247745    0.410818
atlas.toITG l (Inferior Tempora*eft)      0.14      1.26    0.263214    0.427141
atlas.toMTG l (Middle Temporal *eft)      0.13      1.26    0.264110    0.427141
atlas.Accumbens l                         0.13      1.22    0.276117    0.441113
atlas.aTFusC l (Temporal Fusifo*eft)     -0.14     -1.21    0.280586    0.442853
atlas.toITG r (Inferior Tempora*ght)      0.17      1.17    0.296370    0.461912
atlas.Hippocampus l                       0.05      1.16    0.299714    0.461912
atlas.Cereb8 r (Cerebelum 8 Right)       -0.11     -1.00    0.361635    0.550862
atlas.FP l (Frontal Pole Left)            0.11      0.95    0.386073    0.581328
atlas.SubCalC (Subcallosal Cortex)        0.11      0.93    0.394146    0.582301
atlas.Cereb3 l (Cerebelum 3 Left)        -0.12     -0.93    0.395609    0.582301
atlas.pPaHC l (Parahippocampal *eft)      0.10      0.91    0.405885    0.590788
atlas.Accumbens r                         0.07      0.82    0.449042    0.642170
atlas.Amygdala l                          0.07      0.82    0.450989    0.642170
atlas.aMTG l (Middle Temporal G*eft)      0.10      0.81    0.455991    0.642310
atlas.aTFusC r (Temporal Fusifo*ght)     -0.05     -0.75    0.486517    0.673244
atlas.sLOC r (Lateral Occipital*ght)      0.08      0.74    0.489983    0.673244
atlas.Cereb45 l (Cerebelum 4 5 Left)     -0.11     -0.74    0.493370    0.673244
atlas.iLOC r (Lateral Occipital*ght)      0.08      0.71    0.511001    0.685305
atlas.pPaHC r (Parahippocampal *ght)      0.07      0.70    0.512671    0.685305
atlas.pITG r (Inferior Temporal*ght)     -0.11     -0.65    0.543866    0.719662
atlas.Cereb3 r (Cerebelum 3 Right)       -0.06     -0.64    0.551091    0.721930
atlas.OP l (Occipital Pole Left)          0.05      0.59    0.582066    0.751424
atlas.PostCG l (Postcentral Gyr*eft)      0.06      0.58    0.585078    0.751424
atlas.Cereb7 r (Cerebelum 7b Right)      -0.11     -0.56    0.601088    0.764491
atlas.Cereb9 r (Cerebelum 9 Right)        0.04      0.54    0.610744    0.768274
atlas.TOFusC l (Temporal Occipi*eft)      0.07      0.53    0.615792    0.768274
atlas.Cereb1 l (Cerebelum Crus1*eft)      0.07      0.48    0.652502    0.800489
atlas.Cereb9 l (Cerebelum 9 Left)        -0.03     -0.47    0.656728    0.800489
atlas.aITG r (Inferior Temporal*ght)     -0.04     -0.47    0.659945    0.800489
atlas.MedFC (Frontal Medial Cortex)       0.05      0.44    0.675560    0.811911
atlas.pTFusC r (Temporal Fusifo*ght)     -0.04     -0.39    0.709951    0.840151
atlas.aMTG r (Middle Temporal G*ght)     -0.06     -0.39    0.711883    0.840151
atlas.Cereb6 l (Cerebelum 6 Left)         0.05      0.38    0.720091    0.842250
atlas.SPL l (Superior Parietal *eft)      0.05      0.36    0.730201    0.846516
atlas.IFG tri l (Inferior Front*eft)     -0.03     -0.34    0.751218    0.863242
atlas.MidFG l (Middle Frontal G*eft)      0.05      0.32    0.760553    0.866369
atlas.Cereb8 l (Cerebelum 8 Left)        -0.03     -0.26    0.802775    0.897484
atlas.Cereb6 r (Cerebelum 6 Right)       -0.03     -0.26    0.805020    0.897484
atlas.Cereb45 r (Cerebelum 4 5 *ght)     -0.03     -0.26    0.808421    0.897484
atlas.Ver7 (Vermis 7)                     0.03      0.20    0.846078    0.931397
atlas.sLOC l (Lateral Occipital*eft)      0.02      0.18    0.865408    0.944737
atlas.Cereb2 l (Cerebelum Crus2*eft)      0.02      0.15    0.883552    0.956572
atlas.Ver45 (Vermis 4 5)                  0.02      0.13    0.899671    0.964532
atlas.Cereb1 r (Cerebelum Crus1*ght)      0.01      0.12    0.905629    0.964532
atlas.OP r (Occipital Pole Right)         0.01      0.11    0.918322    0.970163
atlas.Cereb2 r (Cerebelum Crus2*ght)      0.01      0.07    0.947753    0.991963
atlas.Ver6 (Vermis 6)                    -0.01     -0.06    0.956098    0.991963
atlas.Cereb7 l (Cerebelum 7b Left)        0.00      0.04    0.969681    0.991963
atlas.pITG l (Inferior Temporal*eft)      0.00      0.02    0.981654    0.991963
atlas.pTFusC l (Temporal Fusifo*eft)      0.00      0.02    0.984488    0.991963
atlas.Ver3 (Vermis 3)                     0.00      0.02    0.987448    0.991963
atlas.Ver8 (Vermis 8)                    -0.00     -0.01    0.991963    0.991963
atlas.IC r (Insular Cortex Right)          NaN       NaN         NaN         NaN
